# Supplementary material for: Identifying Systematic Force Field Errors Using a 3D-RISM Element Counting Correction
Source: Molecules. 2023 Jan 17;28(3):925. doi: 10.3390/molecules28030925 (PMC9921782; doi:10.3390/molecules28030925)
Supplement: Supplementary file 1 [file molecules-28-00925-s001.zip]

Archive with 3 entries (2 files):
- supplementary/
- supplementary/spreadsheet_s1.csv
- supplementary/script_s1.py
