# Supplementary material for: Identifying Systematic Force Field Errors Using a 3D-RISM Element Counting Correction
Source: Molecules. 2023 Jan 17;28(3):925. doi: 10.3390/molecules28030925 (PMC9921782; doi:10.3390/molecules28030925)
Supplement: Supplementary file 1 [file molecules-28-00925-s001.zip › supplementary/spreadsheet_s1.csv]

solute	SFE_RISM-PMVC	SFE_RISM-ECC	SFE_RISM-PMVECC	SFE_ExplicitSolvent-EN	SFE_ExplicitSolvent	SFE_ExplicitSolvent Error	DG_solv	DG_solv_sem	SFE_RISM	SFE_GB (MD)	SFE_GB (static)	SFE_GB (MD) - SFE_GB (static)	EGB (MD) standard deviation	Flexible	H	N	C	O	F	Cl	Br	I	P	S	Partial Molar Volume
mobley_1017962	-3.5648	-2.9325	-3.3199	-3.7021	-3.3000	0.0300	-2.4900	0.6000	28.0742	-5.7878	-6.1733	0.3855	0.3151	True	14	0	7	2	0	0	0	0	0	0	210.0048
mobley_1019269	-3.3400	-3.3294	-3.3895	-3.6619	-3.2300	0.0300	-4.7200	0.6000	16.5982	-7.3660	-8.3843	1.0183	0.7557	True	10	0	4	1	0	0	0	0	0	0	132.2618
mobley_1034539	0.5525	-2.3478	-2.4989	-2.8335	-1.0800	0.0400	-3.0400	0.1000	50.5973	-2.1655	-2.1121	0.0534	0.1309	False	4	0	12	0	0	6	0	0	0	0	332.5887
mobley_1036761	-0.9781	-3.6115	-1.8127	-4.4474	-3.9500	0.0300	-4.5900	0.6000	23.5396	-4.3206	-5.1739	0.8533	0.4761	True	13	1	6	0	0	0	0	0	0	0	162.7210
mobley_1046331	-6.9953	-4.4108	-5.9921	-5.0583	-5.4400	0.0300	-3.8200	0.6000	17.0079	-10.6086	-9.3421	1.2665	0.7847	True	6	0	7	2	0	0	0	0	0	0	159.2241
mobley_1075836	-4.4632	-2.8129	-3.9287	-3.8036	-3.6500	0.0300	-2.9300	0.6000	15.9983	-6.4812	-6.3866	0.0946	0.3079	False	8	0	4	2	0	0	0	0	0	0	135.6948
mobley_1079207	-0.5954	-0.3390	-1.4405	-0.7285	-0.1100	0.0300	-0.9800	0.6000	23.8443	-2.1923	-2.2283	0.0360	0.0892	False	4	0	6	0	0	2	0	0	0	0	162.1664
mobley_1107178	-1.4461	-0.8675	-1.4954	-1.1523	-0.6100	0.0200	-0.7400	0.6000	14.7382	-4.1322	-4.2335	0.1013	0.1159	False	5	0	2	0	0	0	0	1	0	0	107.2700
mobley_1139153	2.5516	-0.4723	1.6328	1.6783	2.5400	0.0300	2.8900	0.6000	34.4702	1.4025	1.4093	0.0068	0.0222	False	18	0	8	0	0	0	0	0	0	0	211.8720
mobley_1144156	-1.3700	-0.7126	-1.3344	-1.0534	-0.6200	0.0200	-1.5900	0.6000	19.2164	-1.2866	-1.0204	0.2662	0.2293	True	10	0	4	1	0	0	0	0	0	0	136.5520
mobley_1160109	-2.9889	-3.6883	-3.0579	-3.6772	-3.3400	0.0300	-3.7500	0.2100	33.4368	-5.3264	-5.6091	0.2827	0.2331	True	16	0	10	1	0	0	0	0	0	0	241.8509
mobley_1178614	-3.4184	-3.1122	-3.5159	-3.4904	-3.3200	0.0400	-4.5500	0.6000	18.8518	-10.4460	-10.2132	0.2328	1.9721	True	5	0	6	1	0	1	0	0	0	0	147.7558
mobley_1189457	-2.0667	-0.4839	-1.2463	-0.9411	-1.3200	0.0300	-2.7300	0.6000	23.9022	-3.2710	-3.1961	0.0749	0.1561	False	8	0	7	0	0	0	0	0	0	1	172.3344
mobley_1199854	-0.9683	-0.7206	-1.1006	-1.0729	-0.4400	0.0200	-0.5300	0.6000	18.9537	-3.8038	-3.8030	0.0008	0.1346	False	7	0	3	0	0	0	0	1	0	0	132.1244
mobley_1231151	0.0288	0.3080	-0.6739	0.0309	0.8300	0.0200	-0.2500	0.6000	18.3922	-1.1823	-1.2255	0.0432	0.0757	False	7	0	3	0	0	1	0	0	0	0	121.7767
mobley_1235151	-1.3127	0.0148	-1.1044	-1.5533	-1.3200	0.0300	-2.8200	0.6000	25.6478	-1.9932	-2.0034	0.0102	0.1419	False	11	1	5	2	0	0	0	0	0	0	178.9342
mobley_1244778	-3.4331	-5.9788	-3.8349	-4.8216	-4.3400	0.0300	-5.4800	0.6000	23.7503	-6.4352	-6.9367	0.5015	0.7835	True	14	0	7	1	0	0	0	0	0	0	180.4213
mobley_1261349	2.2148	2.5112	1.9072	1.9022	2.5100	0.0200	2.5100	0.6000	25.2298	1.0304	1.0208	0.0096	0.0148	False	12	0	5	0	0	0	0	0	0	0	152.6883
mobley_1278715	1.7038	-0.9616	-1.8551	-1.6570	0.8900	0.0300	-0.6400	0.1000	30.5513	-0.8039	-0.7752	0.0287	0.0518	False	0	0	2	0	0	6	0	0	0	0	191.4867
mobley_129464	-0.0100	-0.7267	-0.3596	-0.6205	0.1400	0.0300	-0.8300	0.6000	35.4612	-0.2428	0.0129	0.2557	0.2469	True	18	0	8	1	0	0	0	0	0	0	235.5054
mobley_1323538	-11.7647	-9.0312	-8.8193	-7.7778	-10.2500	0.0400	-7.5000	0.2000	25.2437	-10.8900	-10.4483	0.4417	1.4132	True	15	0	6	4	0	0	0	0	1	0	245.6266
mobley_1328465	-1.6068	-2.9521	-3.4791	-1.8132	-0.3800	0.0300	-1.9900	0.6000	18.0712	-3.4099	-3.1314	0.2785	0.6510	True	3	0	2	0	0	3	0	0	0	0	130.5158
mobley_1328936	-6.7137	-4.2725	-5.3820	-5.9046	-6.5900	0.0300	-6.8800	0.6000	24.0999	-9.4945	-9.9514	0.4569	0.4123	True	7	1	8	4	0	0	0	0	0	0	204.5331
mobley_1352110	-3.3193	-4.4224	-3.4139	-5.0176	-4.5700	0.0400	-3.6400	1.9300	43.4666	-5.4181	-5.6568	0.2387	0.4112	True	21	1	10	1	0	0	0	0	0	1	310.7185
mobley_1363784	-3.4251	-2.4999	-3.4794	-2.8532	-2.8700	0.0300	-4.8400	0.6000	21.5198	-5.4176	-5.0608	0.3568	0.2141	True	9	1	7	0	0	0	0	0	0	0	165.5353
mobley_1396156	-0.3632	-2.5323	-2.5995	-2.5425	-1.2800	0.0400	-5.2200	0.2500	35.0029	-0.0763	-0.1081	0.0318	0.0415	False	0	1	6	2	0	5	0	0	0	0	234.8738
mobley_1417007	-6.9957	-8.5356	-7.8148	-9.2619	-8.7200	0.0400	-9.0100	1.9300	37.4327	-11.8463	-11.6239	0.2224	0.3629	True	8	1	9	2	0	3	0	0	0	1	295.1117
mobley_1424265	-1.2342	-0.2515	-1.0934	-0.7659	-0.7000	0.0300	-0.8300	0.6000	25.0687	-2.3629	-2.3857	0.0228	0.0998	False	10	0	8	0	0	0	0	0	0	0	174.5430
mobley_1449384	-0.5503	-0.3748	-0.6184	-0.6899	-0.4600	0.0300	-0.6800	0.6000	33.0743	-1.8150	-1.7522	0.0628	0.1054	False	14	0	10	0	0	0	0	0	0	0	223.2184
mobley_1469079	-2.7713	-3.3665	-2.9090	-3.5430	-3.5900	0.0400	-3.5600	1.0000	35.7706	-4.8532	-5.0481	0.1949	0.1775	False	6	0	12	2	0	2	0	0	0	0	255.9211
mobley_1502181	-2.6176	-2.5889	-2.7961	-3.2128	-2.5600	0.0300	-2.4900	0.6000	35.2675	-4.8756	-4.8075	0.0681	0.2591	False	18	0	9	1	0	0	0	0	0	0	251.5345
mobley_1520842	-4.1085	-2.8717	-4.0717	-3.2435	-3.3400	0.0300	-4.9300	0.6000	17.0859	-6.2290	-6.2188	0.0102	0.2314	False	7	1	6	0	0	0	0	0	0	0	140.6020
mobley_1527293	-13.8304	-13.3865	-12.7402	-13.3413	-13.9500	0.0500	-8.4200	0.1600	31.9225	-19.0100	-20.6556	1.6456	1.5140	True	13	0	15	2	1	0	0	0	0	0	303.5990
mobley_1563176	-0.7735	-0.3965	-0.4884	-0.3570	-0.1700	0.0200	-0.9900	0.6000	21.4238	-2.4864	-2.2508	0.2356	0.2524	True	10	0	4	0	0	0	0	0	0	1	147.2591
mobley_1571523	-4.9549	-5.0797	-4.7163	-5.1248	-5.1500	0.0300	-6.1600	0.6000	21.5168	-10.6728	-11.1132	0.4404	0.7705	True	10	0	8	1	0	0	0	0	0	0	175.6818
mobley_1592519	-3.0769	-2.5782	-2.9012	-3.4149	-2.9300	0.0300	-2.2300	0.6000	32.4925	-5.2374	-4.9820	0.2554	0.3192	True	16	0	8	2	0	0	0	0	0	0	236.1300
mobley_1615431	-0.6171	-0.2962	-0.7293	-0.7798	-0.1800	0.0300	-0.5300	0.6000	27.7627	-0.6810	-0.7486	0.0676	0.2546	False	14	0	6	1	0	0	0	0	0	0	188.3522
mobley_1636752	-4.3817	-3.5167	-4.1625	-3.6775	-3.4900	0.0200	-5.1000	0.6000	4.2198	-8.6860	-8.3564	0.3296	0.6391	True	4	0	1	1	0	0	0	0	0	0	56.9148
mobley_1650157	-3.4379	-3.2519	-3.4645	-3.7228	-3.2900	0.0300	-4.4700	0.6000	16.6761	-6.7445	-6.0767	0.6678	0.6641	True	10	0	4	1	0	0	0	0	0	0	133.4246
mobley_1659169	-6.2006	-8.2423	-6.6396	-6.3635	-6.1200	0.0300	-7.1700	0.6000	12.0676	-5.2134	-5.2790	0.0656	0.5873	True	9	1	4	1	0	0	0	0	0	0	121.1571
mobley_1662128	1.4283	3.3001	1.5128	2.0439	2.3700	0.0200	1.3800	0.6000	19.5540	0.0412	0.0464	0.0052	0.0622	False	8	0	4	0	0	0	0	0	0	0	120.1919
mobley_1674094	0.2944	1.8860	0.3661	0.2552	0.5500	0.0200	0.2900	0.6000	23.8703	-0.5388	-0.5135	0.0253	0.0937	False	10	0	6	0	0	0	0	0	0	0	156.4208
mobley_1708457	-11.6486	-11.1326	-10.7813	-10.4278	-10.5600	0.0300	-10.0800	0.6000	5.1504	-15.3431	-16.7206	1.3775	0.7944	True	6	0	2	2	0	0	0	0	0	1	111.3382
mobley_1717215	-5.3263	-3.2875	-4.6407	-4.0213	-4.0300	0.0200	-2.7800	0.6000	7.3973	-8.3209	-8.8689	0.5480	0.3319	True	4	0	2	2	0	0	0	0	0	0	84.2004
mobley_1722522	-3.8469	-2.6533	-3.4764	-3.6994	-3.3800	0.0300	-2.4900	0.6000	24.2875	-5.6358	-5.6883	0.0525	0.3207	False	12	0	6	2	0	0	0	0	0	0	186.7075
mobley_1723043	2.4788	5.3753	5.3597	4.2874	3.0800	0.0300	3.4300	0.0300	28.3851	-2.3487	-2.6626	0.3139	0.2751	True	0	0	4	0	8	0	0	0	0	0	171.9008
mobley_1728386	-11.7254	-11.4508	-11.5052	-10.1142	-10.4100	0.0300	-11.0000	0.2000	11.4609	-12.8967	-12.6192	0.2775	0.4927	True	7	1	7	1	0	0	0	0	0	0	153.8212
mobley_172879	-4.6712	-3.8695	-3.6441	-4.1514	-4.9000	0.0200	-3.1500	0.1000	28.2893	-6.3434	-6.3437	0.0003	0.2104	False	8	0	12	2	0	0	0	0	0	0	218.7813
mobley_1733799	-5.5380	-5.5209	-5.4197	-5.9609	-5.8300	0.0300	-5.8500	0.8300	17.2864	-12.1200	-13.4383	1.3183	0.7343	True	5	0	6	1	0	0	1	0	0	0	151.4285
mobley_1735893	-8.0221	-7.6204	-7.7580	-8.2029	-7.8800	0.0300	-6.2100	0.6000	19.3259	-11.0701	-16.0717	5.0016	2.0155	True	12	0	6	2	0	0	0	0	0	0	181.4753
mobley_1743409	-8.2194	-6.7212	-7.3155	-8.8253	-8.6800	0.0500	-5.7100	0.6000	28.5179	-12.2806	-12.3643	0.0837	0.8587	True	14	0	8	4	0	0	0	0	0	0	243.8597
mobley_1755375	-4.3656	-4.1568	-4.0837	-4.2850	-4.3100	0.0300	-5.2600	0.6000	22.4396	-9.9380	-10.2763	0.3383	0.8169	True	10	0	8	1	0	0	0	0	0	0	177.8952
mobley_1760914	-0.9850	-0.5707	-1.3637	-0.8119	-0.4700	0.0300	-1.1400	0.6000	24.1818	-2.5213	-2.5899	0.0686	0.0986	False	7	0	7	0	0	1	0	0	0	0	166.9973
mobley_1770205	-13.9639	-10.0822	-9.9674	-10.0283	-14.1100	0.0600	-10.0300	1.3700	36.9121	-21.0513	-19.6969	1.3544	1.3748	True	12	3	10	3	0	0	0	0	1	2	337.6336
mobley_1781152	-3.5392	-2.6822	-3.2126	-3.6195	-3.3000	0.0300	-2.4000	0.6000	24.2591	-5.7486	-5.8500	0.1014	0.2934	False	12	0	6	2	0	0	0	0	0	0	184.4762
mobley_1792062	-0.9579	-1.9575	-1.7284	-2.2493	-1.2700	0.0200	-2.3300	0.6000	17.2223	-3.6901	-4.1470	0.4569	0.3963	True	4	0	2	0	0	0	2	0	0	0	120.5799
mobley_1800170	-1.4896	-0.4360	-1.0187	-0.4223	-0.4000	0.0200	-1.1400	0.6000	13.2541	-3.0030	-3.2369	0.2339	0.2412	True	6	0	2	0	0	0	0	0	0	1	97.7007
mobley_1803862	2.1175	2.3791	1.8054	1.9832	2.5900	0.0200	2.3800	0.6000	25.0977	1.0545	1.0346	0.0199	0.0176	False	12	0	5	0	0	0	0	0	0	0	152.4575
mobley_1821184	-8.2490	-8.6281	-8.3466	-7.9374	-8.1600	0.0300	-5.8800	0.6000	18.7546	-7.6607	-7.8498	0.1891	0.2226	False	9	1	9	0	0	0	0	0	0	0	179.1806
mobley_1827204	-3.4071	-2.4830	-3.3118	-3.2638	-2.8600	0.0300	-2.8100	0.6000	23.1789	-5.8717	-5.9579	0.0862	0.2608	False	12	0	6	1	0	0	0	0	0	0	176.4233
mobley_1838110	1.5887	1.4189	0.7561	0.7454	1.6900	0.0300	1.7700	0.6000	25.0945	-2.9311	-2.9769	0.0458	0.1516	False	0	0	2	0	3	3	0	0	0	0	155.9520
mobley_1849020	-8.2815	-4.6276	-3.9864	-3.3527	-7.0200	0.0500	-6.5000	0.8300	50.4875	-14.9698	-15.1046	0.1348	1.3750	True	16	0	11	2	0	1	0	0	1	3	390.1640
mobley_1855337	0.4665	-0.7950	-1.5696	-1.1909	0.1400	0.0300	-1.6200	0.6000	30.3720	-0.9193	-0.8286	0.0907	0.0488	False	2	0	6	0	0	4	0	0	0	0	198.5177
mobley_1857976	-1.5955	-2.1791	-2.8632	-1.4347	-0.3600	0.0200	-1.7900	0.6000	15.3406	-3.2256	-3.9739	0.7483	0.4623	True	4	0	2	0	0	2	0	0	0	0	112.2879
mobley_1858644	-6.5360	-6.3288	-6.2557	-5.2533	-5.2800	0.0300	-6.7900	0.6000	20.2696	-10.3823	-12.8147	2.4324	1.0786	True	10	0	8	1	0	0	0	0	0	0	177.8914
mobley_186894	-1.1506	-0.4339	-0.7723	-0.2818	-0.1800	0.0200	-1.1000	0.2000	17.3210	-2.6836	-2.3105	0.3731	0.2483	True	8	0	3	0	0	0	0	0	0	1	122.4892
mobley_1873346	-1.5988	-0.2602	-1.3600	-0.7740	-0.7900	0.0300	-0.9000	0.2000	20.9960	-2.7625	-2.7123	0.0502	0.1024	False	8	0	7	0	0	0	0	0	0	0	149.8900
mobley_1875719	-3.6779	-2.2549	-3.4635	-3.3706	-3.0500	0.0300	-3.4100	0.2000	19.3412	-5.2959	-4.6372	0.6587	0.2490	True	10	0	5	1	0	0	0	0	0	0	152.7156
mobley_1881249	-3.8902	-2.4178	-3.6695	-3.4906	-3.1700	0.0300	-3.5200	0.6000	19.1784	-5.5704	-5.5938	0.0234	0.2590	False	10	0	5	1	0	0	0	0	0	0	153.0437
mobley_1893815	-0.1507	-1.8821	-2.5723	-1.8912	-0.0900	0.0300	-1.4300	0.1000	22.6350	-2.3997	-2.4064	0.0067	0.1095	False	2	0	2	0	0	4	0	0	0	0	151.1831
mobley_1893937	1.0645	0.2136	0.0597	0.2160	1.2600	0.0300	0.0000	0.6000	30.4910	-0.5397	-0.5125	0.0272	0.0989	False	13	0	6	0	0	1	0	0	0	0	195.3221
mobley_1896013	-14.7898	-18.2349	-13.9099	-13.9737	-14.1500	0.0800	-20.5200	0.2700	8.4227	-26.9612	-31.1732	4.2120	3.4910	True	10	0	5	5	0	0	0	0	0	0	154.0740
mobley_1899443	1.9245	2.9286	1.7911	2.0012	2.4900	0.0300	1.4700	0.6000	27.3088	0.3354	0.3484	0.0130	0.0632	False	12	0	6	0	0	0	0	0	0	0	168.4458
mobley_1903702	-3.0918	-2.9971	-3.1298	-3.5820	-3.1500	0.0300	-4.6200	0.6000	16.9298	-6.9320	-8.1654	1.2334	0.6890	True	10	0	4	1	0	0	0	0	0	0	132.8186
mobley_1905088	-2.5154	-2.3910	-2.6928	-2.1418	-1.8500	0.0300	-2.3800	0.2000	23.2124	-4.4676	-4.2227	0.2449	0.1704	True	7	0	7	0	0	0	1	0	0	0	170.7231
mobley_1922649	-10.0357	-5.2722	-5.5548	-6.7168	-10.4700	0.0400	-7.1900	0.1000	32.0874	-13.3623	-15.9077	2.5454	0.8576	True	10	1	8	5	0	0	0	0	1	1	279.6173
mobley_1923244	1.8897	2.7451	1.7087	2.0666	2.5900	0.0200	2.1000	0.2000	21.3973	0.9870	1.0001	0.0131	0.0178	False	10	0	4	0	0	0	0	0	0	0	129.3743
mobley_1929982	-2.6514	-1.6547	-2.1167	-1.0191	-1.1400	0.0100	-0.7000	0.6000	3.9394	-6.5059	-6.1653	0.3406	0.3968	True	2	0	0	0	0	0	0	0	0	1	43.4103
mobley_194273	-13.2380	-15.7043	-13.9887	-14.9734	-14.5000	0.0400	-9.7300	1.9300	26.3229	-14.8138	-15.8408	1.0270	0.5270	True	13	2	9	2	0	0	1	0	0	0	262.5889
mobley_1944394	-7.0980	-9.1339	-7.2947	-7.7869	-7.8700	0.0600	-9.3400	0.6200	47.2243	-6.0113	-5.7327	0.2786	0.6470	True	21	1	17	1	0	0	0	0	0	0	360.9870
mobley_1952272	-2.7844	-0.3847	-2.2258	-1.9817	-2.0800	0.0200	-4.0200	0.6000	8.9864	-3.0642	-2.9717	0.0925	0.1403	False	3	1	1	2	0	0	0	0	0	0	77.9916
mobley_1963873	-8.9220	-8.2293	-8.9462	-8.4395	-8.2800	0.0200	-10.0000	0.6000	8.0068	-10.6616	-10.3138	0.3478	0.4107	True	7	1	3	1	0	0	0	0	0	0	112.2582
mobley_1967551	-4.7778	-2.4579	-4.2910	-3.4452	-3.3700	0.0200	-3.5000	0.6000	6.9469	-7.0692	-7.4868	0.4176	0.2510	True	4	0	2	1	0	0	0	0	0	0	77.5976
mobley_197466	-4.0004	-2.1177	-3.5945	-3.1626	-3.0400	0.0300	-4.6100	0.6000	17.0803	-6.3070	-6.6459	0.3389	0.3483	True	8	0	5	1	0	0	0	0	0	0	139.8429
mobley_1976156	-2.5239	-2.5803	-2.7159	-2.9941	-2.3400	0.0300	-2.0700	0.6000	35.2788	-5.3953	-5.1781	0.2172	0.2634	True	18	0	9	1	0	0	0	0	0	0	250.9803
mobley_1977493	0.2214	0.4328	-0.4897	0.1716	0.9700	0.0200	-0.3300	0.6000	18.5164	-1.0221	-0.8900	0.1321	0.0922	False	7	0	3	0	0	1	0	0	0	0	121.3267
mobley_1987439	-0.8518	-0.1923	-0.8040	-0.6970	-0.5500	0.0300	-0.9000	0.6000	29.1910	-1.9689	-1.9132	0.0557	0.0968	False	12	0	9	0	0	0	0	0	0	0	199.4080
mobley_2005792	-3.9756	-3.3493	-3.5860	-2.7497	-3.1400	0.0300	-2.7000	0.2000	28.6495	-5.3341	-5.5655	0.2314	0.2283	True	10	0	12	0	0	0	0	0	0	0	216.5563
mobley_2008055	1.4320	3.0191	1.4515	2.1007	2.4600	0.0100	1.8300	0.6000	13.5433	0.7135	0.7245	0.0110	0.0055	False	6	0	2	0	0	0	0	0	0	0	80.1981
mobley_2023925	-2.5687	-1.7965	-1.5560	-1.0754	-1.1600	0.0300	0.1000	0.6000	22.1073	-8.2326	-9.3577	1.1251	0.8394	True	2	0	3	1	5	1	0	0	0	0	163.7031
mobley_2043882	-3.5787	-4.7841	-3.7424	-4.3717	-4.0000	0.0300	-3.9000	0.6000	26.6133	-5.1346	-5.5508	0.4162	0.2722	True	14	0	8	1	0	0	0	0	0	0	200.4028
mobley_2049967	-0.5635	0.6382	-0.1031	0.3080	0.3900	0.0200	-1.5000	0.2000	18.3635	-1.6105	-1.5198	0.0907	0.1196	False	8	0	3	0	0	0	0	0	0	1	125.5347
mobley_20524	-5.8917	-4.8796	-5.3986	-5.5218	-5.7100	0.0300	-6.6000	0.2000	13.5876	-11.8978	-11.9683	0.0705	0.7543	True	6	0	6	1	0	0	0	0	0	0	129.2010
mobley_2068538	1.6219	2.7871	1.5334	2.0586	2.5000	0.0200	2.0000	0.2000	17.3754	0.8456	0.8507	0.0051	0.0082	False	8	0	3	0	0	0	0	0	0	0	104.4141
mobley_2078467	-10.9667	-11.6845	-10.7126	-10.9931	-10.8600	0.0500	-7.0000	0.6400	34.1525	-15.2434	-18.0463	2.8029	1.6531	True	18	0	13	2	0	0	0	0	0	0	299.4588
mobley_2099370	-17.5673	-16.5451	-16.4083	-16.6390	-17.2400	0.0600	-10.7800	0.1800	30.8578	-23.5692	-25.5165	1.9473	1.5891	True	14	0	16	3	0	0	0	0	0	0	321.2299
mobley_210639	-1.1187	-0.7121	-1.2431	-1.1315	-0.4900	0.0200	-0.4600	0.6000	18.9663	-3.9232	-3.9379	0.0147	0.1140	False	7	0	3	0	0	0	0	1	0	0	133.2047
mobley_2123854	-8.1430	-5.9509	-7.5190	-7.8893	-8.3900	0.0300	-10.1700	0.6000	14.5395	-15.5323	-15.5766	0.0443	0.7300	True	5	1	7	1	0	0	0	0	0	0	150.5071
mobley_2126135	-4.6474	-4.2703	-4.3430	-4.7451	-4.7700	0.0300	-5.6600	0.1000	22.3252	-10.5238	-10.7938	0.2700	0.8263	True	10	0	8	1	0	0	0	0	0	0	179.0101
mobley_2143011	1.7282	3.2201	1.7096	2.0415	2.4500	0.0200	1.8300	0.6000	23.5379	0.1747	0.1340	0.0407	0.0610	False	10	0	5	0	0	0	0	0	0	0	144.6783
mobley_2146331	-4.8177	-2.2890	-4.2543	-3.1438	-3.1500	0.0100	-2.7500	0.6000	3.0522	-7.9987	-7.9506	0.0481	0.2505	False	2	0	1	1	0	0	0	0	0	0	51.9170
mobley_2178600	0.7469	0.1157	-0.1781	0.1176	1.0800	0.0300	-0.1000	0.2000	26.3291	-0.6904	-0.6806	0.0098	0.0959	False	11	0	5	0	0	1	0	0	0	0	169.7651
mobley_2183616	-0.4985	-0.5321	-0.5954	-0.4498	-0.2200	0.0300	-0.4500	0.6000	32.9194	-1.9902	-2.0436	0.0534	0.1105	False	14	0	10	0	0	0	0	0	0	0	221.8424
mobley_2197088	3.6361	2.4463	2.8718	2.3043	3.3300	0.0300	3.1600	0.6000	45.4959	1.8943	1.9512	0.0569	0.0436	False	22	0	10	0	0	0	0	0	0	0	277.9727
mobley_2198613	-0.1670	0.3177	-0.7912	0.0635	0.7800	0.0200	-0.6300	0.6000	14.3371	-1.2831	-1.1864	0.0967	0.0698	False	5	0	2	0	0	1	0	0	0	0	96.1308
mobley_2213823	2.3748	2.0230	1.9290	1.9197	2.6100	0.0300	2.5100	0.6000	28.8086	1.1950	1.2283	0.0333	0.0227	False	14	0	6	0	0	0	0	0	0	0	175.4164
mobley_2245668	-3.2053	-3.2895	-3.2675	-3.5623	-3.1300	0.0300	-4.5000	0.6000	16.6386	-7.1622	-7.6730	0.5108	0.7917	True	10	0	4	1	0	0	0	0	0	0	131.6336
mobley_2261979	-3.9927	-4.3022	-3.7258	-3.8176	-4.2000	0.0300	-3.1500	0.6000	27.7030	-4.7898	-4.8230	0.0332	0.1328	False	10	0	12	0	0	0	0	0	0	0	210.3848
mobley_2269032	-12.5139	-13.3422	-11.6992	-11.7293	-12.2000	0.0500	-10.2100	0.1800	30.6534	-19.6867	-20.8382	1.1515	1.6674	True	14	0	14	3	0	0	0	0	0	0	286.5679
mobley_2279874	-5.9093	-5.6150	-5.4458	-4.8823	-4.6200	0.0300	-4.4200	0.6000	16.8815	-5.2263	-8.2195	2.9932	1.0645	True	10	0	4	3	0	0	0	0	0	0	151.1829
mobley_2294995	-4.9334	-3.0464	-4.3185	-3.9435	-3.8700	0.0200	-2.5600	0.6000	11.7026	-7.7377	-7.5745	0.1632	0.3381	False	6	0	3	2	0	0	0	0	0	0	110.2369
mobley_2295058	-9.6780	-8.7349	-8.6838	-9.3941	-9.7900	0.0300	-9.5100	0.2600	18.0153	-17.6160	-18.5426	0.9266	0.8136	True	8	0	8	3	0	0	0	0	0	0	183.7878
mobley_2310185	-3.9173	-3.2364	-3.7745	-3.6591	-3.3900	0.0200	-5.0000	0.6000	8.5636	-8.0510	-10.2409	2.1899	0.7093	True	6	0	2	1	0	0	0	0	0	0	82.7040
mobley_2316618	-14.7458	-16.5170	-13.9975	-12.6601	-13.6000	0.0500	-14.2100	1.1000	31.1878	-19.4428	-22.8938	3.4510	1.5286	True	13	1	16	3	0	0	0	0	0	0	305.0136
mobley_2328633	2.9186	0.5617	2.1256	1.5516	2.3800	0.0300	2.5500	0.6000	41.2251	1.6146	1.6291	0.0145	0.0326	False	20	0	10	0	0	0	0	0	0	0	254.3466
mobley_2341732	-3.8944	-2.9541	-3.5574	-3.8096	-3.4900	0.0300	-2.5600	0.6000	23.9878	-5.9614	-6.1909	0.2295	0.3131	True	12	0	6	2	0	0	0	0	0	0	185.0320
mobley_2354112	-4.7314	-4.3241	-4.4221	-5.2449	-5.2700	0.0300	-6.2500	0.6000	22.2699	-10.9848	-11.1819	0.1971	0.8778	True	10	0	8	1	0	0	0	0	0	0	179.2057
mobley_2364370	-3.9549	-2.7583	-3.5839	-3.7289	-3.4100	0.0300	-2.6400	0.6000	24.1824	-5.9482	-5.3706	0.5776	0.3183	True	12	0	6	2	0	0	0	0	0	0	186.7274
mobley_2371092	-3.8058	-3.2473	-3.9101	-3.1830	-3.2000	0.0300	-5.2200	0.6000	20.7740	-5.7342	-6.3541	0.6199	0.2255	True	9	1	7	0	0	0	0	0	0	0	163.1093
mobley_2390199	-2.8728	-2.1663	-2.8562	-3.1853	-2.7000	0.0300	-2.9200	0.6000	27.5578	-4.9980	-5.2858	0.2878	0.2551	True	14	0	7	1	0	0	0	0	0	0	201.9857
mobley_2402487	-9.7186	-8.0266	-8.7509	-6.7529	-6.7200	0.0300	-6.0000	0.6000	23.1612	-11.2917	-12.6059	1.3142	0.6621	True	12	0	7	4	0	0	0	0	0	0	218.2163
mobley_2410897	-1.4640	-1.8353	-1.9402	-3.5225	-3.1600	0.0200	-4.5000	0.6000	11.4494	-5.8144	-6.6003	0.7859	0.4972	True	7	1	2	0	0	0	0	0	0	0	85.6391
mobley_2422586	-1.3179	-0.8685	-1.3101	-1.0331	-0.6000	0.0200	-1.6600	0.6000	19.0608	-1.5353	-1.6200	0.0847	0.1949	False	10	0	4	1	0	0	0	0	0	0	135.1729
mobley_242480	-13.2582	-16.0760	-13.0792	-14.3250	-15.2500	0.0400	-11.8500	0.3500	25.0386	-17.9061	-18.2202	0.3141	0.9506	True	10	2	14	2	0	0	0	0	0	0	254.2432
mobley_2451097	-4.0475	-1.1438	-3.5819	-2.8317	-3.2400	0.0300	-4.1000	0.6000	18.0729	-6.1865	-6.1692	0.0173	0.1104	False	5	1	7	0	0	0	0	0	0	0	146.7463
mobley_2457863	-6.8965	-6.7508	-6.3267	-6.7741	-6.9700	0.0400	-7.6600	0.6000	17.0582	-13.3275	-13.8658	0.5383	0.8350	True	8	0	7	2	0	0	0	0	0	0	158.9471
mobley_2481002	-0.0502	0.6912	-1.2098	-1.3666	-0.3800	0.0200	-1.4500	0.1000	20.5355	-0.6952	-0.6863	0.0089	0.0525	False	0	1	1	2	0	3	0	0	0	0	136.5648
mobley_2484519	-2.4639	-2.1051	-2.8517	-2.0833	-1.7400	0.0300	-1.9300	0.2000	22.6495	-4.1210	-4.0512	0.0698	0.1698	False	7	0	7	0	0	1	0	0	0	0	166.6349
mobley_2487143	-3.5006	-2.2968	-3.3668	-3.4129	-3.0100	0.0300	-3.2800	0.6000	23.3631	-5.4656	-5.6357	0.1701	0.2589	False	12	0	6	1	0	0	0	0	0	0	178.2731
mobley_2489709	-0.9539	-0.7517	-1.8062	-1.1687	-0.5500	0.0300	-1.3600	0.6000	23.4316	-2.4489	-2.4768	0.0279	0.0954	False	4	0	6	0	0	2	0	0	0	0	161.8069
mobley_2492140	0.4058	-1.9808	-2.6116	-2.1145	0.0600	0.0300	-1.2300	0.1000	26.0437	-2.1864	-2.2820	0.0956	0.1004	False	1	0	2	0	0	5	0	0	0	0	170.1443
mobley_2493732	0.3597	1.5093	-0.5482	0.2294	1.1100	0.0200	0.2500	0.6000	16.6248	-0.7650	-0.8267	0.0617	0.0638	False	2	0	2	0	0	2	0	0	0	0	107.8260
mobley_2501588	-0.0981	1.6763	1.5764	-1.0161	-1.9600	0.0400	-2.4500	1.3700	60.0993	-5.6977	-6.3129	0.6152	0.3082	True	16	3	14	4	3	0	0	0	0	0	400.1320
mobley_2517158	1.2698	-0.1475	0.3880	0.1318	1.2200	0.0300	0.3400	0.6000	35.0581	-0.7037	-0.6301	0.0736	0.1002	False	15	0	7	0	0	0	1	0	0	0	224.3184
mobley_2518989	-15.3832	-11.4732	-11.5560	-13.5609	-16.5200	0.0700	-5.7400	1.9300	51.3993	-20.3686	-18.8339	1.5347	1.3503	True	17	1	14	4	0	1	0	0	1	2	442.0419
mobley_2523689	-13.7254	-15.2406	-14.4568	-15.7616	-16.0400	0.0400	-16.4300	1.9300	21.6806	-19.0673	-19.1756	0.1083	0.7242	True	8	3	10	1	0	1	0	0	0	0	235.1034
mobley_252413	2.7810	1.8802	2.2095	1.9141	2.6900	0.0300	2.8800	0.6000	32.7347	1.3207	1.3435	0.0228	0.0171	False	16	0	7	0	0	0	0	0	0	0	198.8144
mobley_2577969	-6.0818	-6.9446	-5.6034	-5.9854	-6.7900	0.0400	-4.5200	0.6000	31.7859	-7.1342	-6.9100	0.2242	0.1504	True	10	0	16	0	0	0	0	0	0	0	251.3887
mobley_2607611	-2.5455	-2.0205	-2.3631	-2.7004	-2.2200	0.0300	-2.2600	0.6000	33.0467	-5.6010	-5.6071	0.0061	0.3275	False	16	0	8	2	0	0	0	0	0	0	236.2911
mobley_2609604	2.7213	1.5825	2.1191	1.8158	2.5900	0.0300	2.5600	0.6000	32.4368	1.2763	1.2642	0.0121	0.0185	False	16	0	7	0	0	0	0	0	0	0	197.2340
mobley_2613240	-5.2212	-4.6575	-4.6506	-3.9336	-4.0500	0.0300	-5.3300	0.1000	23.2167	-6.6348	-6.3756	0.2592	0.7918	True	10	0	8	2	0	0	0	0	0	0	188.7402
mobley_2636578	-5.2407	-1.6781	-3.7592	-4.8563	-5.3200	0.0300	-4.8000	0.3900	21.2094	-5.1015	-5.7314	0.6299	0.5782	True	6	2	3	6	0	0	0	0	0	0	175.5211
mobley_2659552	-8.3474	-8.0682	-8.2734	-8.0248	-8.0800	0.0400	-9.7600	0.2000	27.0266	-10.4674	-10.5735	0.1061	0.4182	True	13	1	10	1	0	0	0	0	0	0	234.8689
mobley_2661134	-7.3732	-5.1155	-6.7380	-7.2387	-7.7400	0.0300	-9.6500	0.6000	15.3733	-15.0060	-16.3136	1.3076	0.9191	True	5	1	7	1	0	0	0	0	0	0	150.9352
mobley_2681549	0.2178	-0.2040	-1.2141	-0.6469	0.3300	0.0300	-0.7800	0.6000	27.4734	-1.4094	-1.4716	0.0622	0.0571	False	3	0	6	0	0	3	0	0	0	0	180.8909
mobley_2689721	1.6546	0.6482	1.2500	1.0084	1.5000	0.0200	1.2300	0.6000	25.0360	0.9445	0.9057	0.0388	0.0201	False	12	0	6	0	0	0	0	0	0	0	155.1323
mobley_2693089	-5.5420	-5.4424	-6.0176	-5.5880	-5.5000	0.0300	-5.0400	0.6000	25.4285	-8.9826	-8.9150	0.0676	0.3197	False	12	2	8	0	0	0	0	0	0	0	205.5681
mobley_2725215	-9.7468	-9.4076	-8.4516	-10.6356	-11.2500	0.0500	-7.9800	1.9300	50.6704	-16.4556	-16.9488	0.4932	0.8922	True	19	3	13	6	0	0	0	0	0	1	401.1028
mobley_2725802	-7.6774	-8.3999	-7.9145	-8.0379	-7.8300	0.0300	-9.8000	0.6000	17.6327	-8.6248	-8.6360	0.0112	0.3605	False	11	1	6	1	0	0	0	0	0	0	167.9709
mobley_2727678	-18.3433	-19.1106	-18.0683	-17.3647	-17.7400	0.0300	-18.7200	0.6400	3.1553	-20.4314	-20.9594	0.5280	0.5686	True	3	2	4	2	0	0	0	1	0	0	142.6174
mobley_2751110	-7.6026	-5.8094	-6.6135	-7.8957	-8.4700	0.0300	-10.6400	0.6000	15.5498	-14.2112	-16.0149	1.8037	0.7776	True	5	1	6	3	0	0	0	0	0	0	153.6423
mobley_2763835	-3.0071	-2.1829	-2.6456	-2.2279	-2.2500	0.0300	-2.2200	0.6000	24.4167	-4.1994	-4.1215	0.0779	0.2004	False	10	0	8	1	0	0	0	0	0	0	181.9903
mobley_2771569	-7.6616	-11.0599	-8.8460	-8.6059	-8.1700	0.0300	-7.7700	0.6000	14.8520	-4.6252	-3.8440	0.7812	0.5962	True	12	2	5	0	0	0	0	0	0	0	149.3600
mobley_2782339	-12.1949	-11.2742	-11.4559	-11.1413	-11.8200	0.0300	-9.6100	0.5000	12.1964	-15.8849	-15.7870	0.0979	0.3770	False	5	1	8	2	0	0	0	0	0	0	161.8112
mobley_2784376	1.5098	3.1954	1.6218	2.2360	2.4800	0.0200	0.7500	0.6000	15.3859	0.2404	0.1860	0.0544	0.0240	False	6	0	3	0	0	0	0	0	0	0	91.9651
mobley_2789243	-3.3921	-2.5892	-3.8604	-2.9526	-2.7700	0.0300	-4.0100	0.6000	16.8026	-5.7769	-6.0369	0.2600	0.2240	True	4	1	5	0	0	1	0	0	0	0	133.9544
mobley_2792521	-4.0344	-2.1608	-3.6832	-3.3257	-3.1200	0.0300	-3.6800	0.6000	21.1019	-6.7020	-6.5717	0.1303	0.2413	False	10	0	6	1	0	0	0	0	0	0	166.7888
mobley_2802855	0.4440	-0.0418	-0.1586	-0.1302	0.7000	0.0200	-0.4000	0.6000	22.9485	-1.1539	-1.1058	0.0481	0.0976	False	9	0	4	0	0	0	1	0	0	0	149.3093
mobley_282648	-3.7143	-2.7925	-3.3093	-2.8558	-3.2100	0.0300	-2.4000	0.6000	23.4704	-4.8931	-4.8934	0.0003	0.1309	False	8	0	10	0	0	0	0	0	0	0	180.3952
mobley_2837389	-5.1854	-4.6442	-5.2731	-3.9500	-4.0100	0.0200	-4.7800	0.6000	9.5897	-6.3878	-6.4359	0.0481	0.2084	False	5	1	4	0	0	0	0	0	0	0	97.9089
mobley_2844990	-1.3959	-3.3710	-2.7032	-3.3201	-2.6600	0.0400	-3.8400	1.0000	42.7515	-3.7288	-3.8256	0.0968	0.1542	False	4	0	12	2	0	4	0	0	0	0	293.2582
mobley_2845466	-1.1566	-3.1383	-2.4677	-3.2070	-2.5400	0.0400	-3.3700	1.0000	42.9888	-3.5520	-3.7278	0.1758	0.1391	False	4	0	12	2	0	4	0	0	0	0	293.2360
mobley_2850833	-8.6514	-7.3883	-7.8269	-8.4420	-8.8100	0.0300	-4.6800	0.1000	14.0419	-16.7469	-17.5755	0.8286	0.8799	True	6	0	7	2	0	0	0	0	0	0	150.5027
mobley_2859600	-2.0045	-0.2984	-1.6410	-0.9488	-1.0800	0.0300	-1.2400	0.6000	22.6225	-3.4481	-3.3962	0.0519	0.1441	False	8	0	8	0	0	0	0	0	0	0	163.3981
mobley_2864987	-2.7805	-3.0368	-2.9157	-3.4532	-2.9400	0.0300	-4.3900	0.6000	20.9539	-6.6248	-7.6675	1.0427	0.7624	True	12	0	5	1	0	0	0	0	0	0	157.4930
mobley_2881590	-1.6787	0.2193	-1.1048	-1.8998	-1.8300	0.0300	-1.8800	0.1000	23.0624	-2.0426	-2.0428	0.0002	0.1664	False	9	1	4	3	0	0	0	0	0	0	164.1683
mobley_2913224	-10.4441	-7.8762	-8.9064	-8.7841	-9.4000	0.0400	-9.9400	0.1800	21.7923	-19.4592	-22.2048	2.7456	2.7336	True	8	0	9	4	0	0	0	0	0	0	213.9828
mobley_2923700	-5.1246	-4.7417	-4.8194	-5.4258	-5.4500	0.0300	-6.1300	0.6000	21.8539	-11.0974	-10.7022	0.3952	0.7533	True	10	0	8	1	0	0	0	0	0	0	179.0488
mobley_2925352	-5.5519	-4.8899	-5.1584	-5.4744	-5.5800	0.0300	-6.1300	0.6000	17.6424	-11.4793	-12.7546	1.2753	0.7450	True	8	0	7	1	0	0	0	0	0	0	153.8905
mobley_2929847	-8.2940	-7.7932	-7.9660	-9.0839	-8.8400	0.0300	-6.0900	0.6000	15.0893	-15.3693	-14.8400	0.5293	0.8954	True	10	0	5	2	0	0	0	0	0	0	155.1135
mobley_2958326	-2.5799	-3.9206	-3.3983	-2.9178	-2.2300	0.0300	-3.6500	0.6000	25.6364	-1.1530	-1.3871	0.2341	0.4097	True	15	1	6	0	0	0	0	0	0	0	187.2776
mobley_2960202	-0.0352	-3.4220	-2.5180	-3.2520	-1.8800	0.0400	-3.7100	1.0000	49.6919	-2.4329	-2.4713	0.0384	0.1248	False	2	0	12	2	0	6	0	0	0	0	330.4765
mobley_296847	-4.4278	-2.8542	-4.2964	-3.3333	-3.5100	0.0200	-4.6900	0.6000	13.0405	-6.5093	-6.4512	0.0581	0.2334	False	5	1	5	0	0	0	0	0	0	0	115.8266
mobley_2972345	-4.0655	-4.4893	-3.7811	-3.8783	-4.3000	0.0400	-3.7800	0.1000	33.2445	-5.1943	-5.3076	0.1133	0.1451	False	12	0	14	0	0	0	0	0	0	0	247.7090
mobley_2972906	-1.3683	0.7146	-0.4646	0.0587	-0.3600	0.0200	-1.4000	0.2000	15.3112	-2.4369	-2.7325	0.2956	0.1072	True	4	0	4	0	0	0	0	0	0	1	110.5789
mobley_299266	1.2672	3.0247	1.3364	2.0042	2.3300	0.0200	1.1600	0.6000	19.2787	-0.0482	-0.1537	0.1055	0.0527	False	8	0	4	0	0	0	0	0	0	0	119.4339
mobley_2996632	-0.3412	-1.0884	-2.0804	-1.0731	0.2800	0.0200	-1.0800	0.6000	15.8610	-2.1505	-2.1288	0.0217	0.1023	False	1	0	1	0	0	3	0	0	0	0	107.4220
mobley_3006808	-5.6336	-4.6263	-4.5561	-3.5400	-3.8100	0.0200	-4.3100	0.6000	9.8349	-12.6462	-11.3491	1.2971	1.2897	True	3	0	2	1	3	0	0	0	0	0	102.4956
mobley_303222	1.1239	3.2430	1.2923	2.0853	2.3300	0.0200	1.3200	0.6000	15.4340	-0.1464	-0.0847	0.0617	0.0522	False	6	0	3	0	0	0	0	0	0	0	94.8227
mobley_3034976	-9.6353	-7.9527	-8.9990	-7.2690	-7.2800	0.0200	-6.6900	0.6000	2.7348	-17.2131	-17.7559	0.5428	0.8376	True	4	0	2	2	0	0	0	0	0	0	81.8345
mobley_3040612	-0.9818	-0.7773	-0.9959	-0.9083	-0.7600	0.0300	-0.8500	0.1000	28.6090	-2.1611	-2.0003	0.1608	0.1029	False	12	0	9	0	0	0	0	0	0	0	196.4019
mobley_3047364	-9.6029	-11.7537	-10.8602	-10.6595	-10.5500	0.0400	-7.6500	0.4500	35.0071	-9.2695	-9.8885	0.6190	0.7887	True	17	5	9	0	0	0	0	0	0	1	296.1619
mobley_3053621	-1.8850	-0.2278	-1.5534	-0.7121	-0.8100	0.0200	-0.9000	0.2000	16.9643	-3.0973	-3.1752	0.0779	0.1039	False	6	0	6	0	0	0	0	0	0	0	124.9842
mobley_3060426	3.3825	1.5393	2.5831	2.0275	2.9700	0.0300	2.9300	0.6000	40.5307	1.5986	1.5473	0.0513	0.0207	False	20	0	9	0	0	0	0	0	0	0	246.6479
mobley_3083321	-3.5555	-3.0816	-3.2531	-3.4872	-3.2200	0.0400	-2.9300	0.2000	14.0637	-4.3896	-5.1229	0.7333	1.2125	True	8	0	3	2	0	0	0	0	0	0	116.8119
mobley_3105103	-12.5548	-15.7943	-13.5615	-14.1464	-13.7700	0.0400	-11.1400	1.9300	25.2354	-13.8139	-14.8977	1.0838	0.5452	True	13	2	9	2	0	1	0	0	0	0	250.8764
mobley_313406	-3.6365	-3.2625	-3.5865	-3.6806	-3.3300	0.0200	-4.8500	0.6000	12.6013	-7.6033	-8.6038	1.0005	0.7547	True	8	0	3	1	0	0	0	0	0	0	107.6698
mobley_3144334	-4.8317	-4.5554	-4.5405	-4.9851	-5.0100	0.0300	-5.9100	0.6000	22.0402	-10.1248	-9.6881	0.4367	1.2626	True	10	0	8	1	0	0	0	0	0	0	178.3408
mobley_3151666	-1.6559	-3.6550	-2.2672	-3.3727	-2.4500	0.0400	-3.6400	0.6000	40.6624	-6.3743	-6.2740	0.1003	0.7445	True	22	0	10	1	0	0	0	0	0	0	281.0707
mobley_3167746	3.0641	2.5224	2.4901	2.2335	3.0900	0.0300	2.8800	0.6000	37.4371	1.5860	1.6348	0.0488	0.0367	False	18	0	8	0	0	0	0	0	0	0	228.1945
mobley_3169935	-4.7932	-5.6657	-5.5408	-5.1194	-4.8500	0.0300	-4.9100	0.6000	17.7989	-7.7738	-7.8170	0.0432	0.4835	True	6	1	6	0	0	1	0	0	0	0	149.8824
mobley_3183805	-0.9894	-0.7607	-1.0001	-0.9484	-0.8000	0.0300	-0.8600	0.6000	28.6255	-2.0364	-2.0807	0.0443	0.0964	False	12	0	9	0	0	0	0	0	0	0	196.5618
mobley_3187514	-5.3470	-5.9120	-5.6069	-5.3210	-5.3300	0.0300	-5.5300	0.6000	18.1196	-7.7248	-8.1232	0.3984	0.4197	True	9	1	7	0	0	0	0	0	0	0	155.6959
mobley_3201701	-13.4497	-15.0196	-14.3465	-14.0190	-13.8700	0.0400	-9.4100	1.9300	33.9593	-13.8772	-16.1693	2.2921	0.7939	True	18	4	11	2	0	0	0	0	0	0	314.6419
mobley_3210206	-6.1458	-2.6684	-4.7066	-5.1932	-5.6500	0.0400	-4.9500	0.1000	20.2500	-5.2067	-5.9158	0.7091	0.5908	True	6	2	3	6	0	0	0	0	0	0	175.1526
mobley_3211679	0.8340	0.8017	0.6881	0.8871	1.1800	0.0200	0.1400	0.1000	22.7884	-0.0520	-0.1258	0.0738	0.0606	False	10	0	6	0	0	0	0	0	0	0	145.6514
mobley_3234716	-1.2641	-0.2656	-1.1213	-0.7259	-0.6600	0.0300	-0.8000	0.6000	25.0548	-2.3514	-2.3468	0.0046	0.0991	False	10	0	8	0	0	0	0	0	0	0	174.6483
mobley_3259411	-13.9648	-15.1927	-13.6503	-10.2892	-10.1400	0.0400	-13.4300	1.0000	3.2444	-22.0015	-24.5534	2.5519	2.7854	True	8	0	3	3	0	0	0	0	0	0	114.0878
mobley_3264884	-7.6250	-8.4611	-7.6941	-7.6506	-8.0000	0.0300	-7.4700	0.6000	20.5787	-9.9986	-10.2017	0.2031	0.4345	True	9	1	10	0	0	0	0	0	0	0	187.1807
mobley_3265457	-10.5462	-10.3251	-9.9786	-8.2535	-8.2900	0.0600	-7.7800	0.7700	25.3041	-17.3939	-22.9603	5.5664	1.4318	True	9	0	9	4	0	1	0	0	0	0	237.9630
mobley_3266352	-5.4736	-7.0108	-5.1472	-3.6376	-3.9600	0.0300	-1.9200	0.6000	27.9328	-7.3913	-7.8670	0.4757	0.5971	True	10	1	9	0	3	0	0	0	0	0	221.7170
mobley_3269565	-1.4708	-1.1622	-1.4816	-1.0923	-0.6600	0.0200	-2.0100	0.6000	18.7669	-1.5537	-1.3992	0.1545	0.2031	False	10	0	4	1	0	0	0	0	0	0	134.2387
mobley_3269819	1.1212	-2.5378	-2.5297	-2.9286	-0.8200	0.0400	-3.1700	0.1000	53.8989	-1.4647	-1.4403	0.0244	0.0889	False	3	0	12	0	0	7	0	0	0	0	350.8558
mobley_3274817	-3.4737	-1.4835	-2.2348	-4.7592	-5.3800	0.0400	-6.2300	1.9300	39.0005	-11.4857	-12.6886	1.2029	1.8168	True	12	2	10	5	0	0	0	0	0	0	282.1342
mobley_3318135	-2.2242	-2.1384	-2.3913	-3.0104	-2.3600	0.0300	-2.6400	0.6000	35.7139	-4.5922	-4.7707	0.1785	0.2518	False	18	0	9	1	0	0	0	0	0	0	251.8984
mobley_3323117	-9.7768	-10.4323	-9.0352	-9.4666	-9.6200	0.0300	-8.6100	0.3100	11.5986	-14.1702	-14.9389	0.7687	0.7552	True	8	0	4	2	0	0	0	0	0	1	141.7768
mobley_3325209	-5.5184	-5.3819	-4.8697	-5.5365	-5.5600	0.0400	-4.0400	0.6000	31.9114	-6.7929	-6.7552	0.0377	0.4787	True	14	0	10	3	0	0	0	0	0	0	248.4805
mobley_3359593	-4.2154	-4.9112	-3.9118	-4.1776	-4.1300	0.0500	-5.2600	0.1800	31.0926	-9.6575	-13.2918	3.6343	1.3751	True	14	0	10	2	0	0	0	0	0	0	234.4234
mobley_3370989	-1.1300	0.4307	-0.5192	0.2228	0.2300	0.0200	-0.1100	0.6000	12.7177	-2.9651	-3.0177	0.0526	0.1724	False	4	0	2	0	2	0	0	0	0	0	91.7251
mobley_337666	-17.6182	-17.4260	-17.0865	-15.7582	-16.3700	0.0300	-16.9200	0.8800	0.6274	-19.4604	-19.3649	0.0955	0.5437	True	3	2	4	2	1	0	0	0	0	0	120.9748
mobley_3378420	-1.9196	-3.5609	-2.4347	-3.3994	-2.5600	0.0300	-3.8800	0.6000	36.6890	-6.5169	-6.9382	0.4213	0.7463	True	20	0	9	1	0	0	0	0	0	0	256.3918
mobley_3395921	-1.9981	-2.8096	-2.0803	-2.1285	-1.8100	0.0200	-3.1200	0.6000	18.7883	-1.6516	-1.6819	0.0303	0.1831	False	10	0	5	1	0	0	0	0	0	0	137.8946
mobley_3398536	-1.5538	-0.4064	-1.1458	-1.0712	-1.0600	0.0300	-1.7400	0.6000	21.7663	-3.4981	-3.5518	0.0537	0.1005	False	5	0	6	0	0	0	0	1	0	0	154.7219
mobley_3414356	-2.3901	-3.0985	-2.6356	-3.3759	-2.7800	0.0300	-3.9200	0.6000	24.9576	-5.9413	-7.6237	1.6824	0.7311	True	14	0	6	1	0	0	0	0	0	0	181.5087
mobley_3425174	-1.4208	-0.7238	-1.6703	-0.6313	-0.1700	0.0200	-0.7700	0.6000	10.1170	-3.6797	-3.4210	0.2587	0.1533	True	2	0	1	0	1	1	0	0	0	0	76.3765
mobley_3452749	-1.1313	-1.2874	-1.1932	-1.0271	-0.8800	0.0300	-1.2100	0.6000	28.0997	-2.1437	-2.3105	0.1668	0.0976	False	12	0	9	0	0	0	0	0	0	0	194.0122
mobley_349850	-5.7951	-4.4398	-5.2875	-4.7739	-4.9100	0.0300	-4.7000	0.6000	23.8258	-8.2170	-8.2999	0.0829	0.2956	False	10	0	9	1	0	0	0	0	0	0	196.5911
mobley_3515580	-5.3468	-5.1417	-4.7699	-4.5521	-4.7500	0.0400	-5.9400	0.1000	18.6678	-10.6986	-11.0613	0.3627	1.3646	True	8	0	7	2	0	0	0	0	0	0	159.3427
mobley_352111	-10.1937	-8.1209	-9.1257	-8.2564	-8.2900	0.0400	-6.3400	0.6000	18.9997	-13.2690	-12.7789	0.4901	0.7616	True	10	0	6	4	0	0	0	0	0	0	193.7207
mobley_3525176	-0.2210	-0.1722	-0.3579	-0.4029	-0.0900	0.0200	-0.2300	0.6000	37.3427	-1.8308	-1.6916	0.1392	0.1081	False	16	0	11	0	0	0	0	0	0	0	249.4005
mobley_3546460	-2.7164	-3.3709	-2.9543	-3.5946	-3.0000	0.0300	-4.4000	0.6000	24.6842	-7.0246	-7.3689	0.3443	0.7517	True	14	0	6	1	0	0	0	0	0	0	181.8616
mobley_3572203	-2.4224	-1.9049	-2.2411	-2.6611	-2.1800	0.0300	-2.1100	0.6000	33.1625	-5.2235	-5.4237	0.2002	0.3193	True	16	0	8	2	0	0	0	0	0	0	236.2420
mobley_3573480	-3.2864	-2.5033	-3.2606	-3.4258	-2.9400	0.0300	-3.0400	0.6000	27.2217	-5.1870	-5.4244	0.2374	0.2576	True	14	0	7	1	0	0	0	0	0	0	202.4977
mobley_3589456	-5.4345	-6.4393	-5.6926	-4.3359	-3.6400	0.0300	-4.5900	0.6000	23.6258	-5.1134	-5.5728	0.4594	0.8508	True	11	0	5	3	0	1	0	0	0	0	192.8680
mobley_36119	-2.1897	-3.5306	-2.6165	-3.4472	-2.6900	0.0300	-4.0900	0.6000	32.6537	-6.6768	-8.9009	2.2241	0.7531	True	18	0	8	1	0	0	0	0	0	0	231.3487
mobley_3639400	0.4545	0.2825	-0.3586	0.1093	0.9900	0.0200	-0.1600	0.6000	22.4310	-0.8382	-0.6719	0.1663	0.0973	False	9	0	4	0	0	1	0	0	0	0	145.7964
mobley_3663158	-7.2269	-6.9755	-6.6505	-7.3975	-7.8500	0.0300	-8.1100	0.6000	20.5518	-13.4684	-15.0307	1.5623	1.0188	True	8	0	10	1	0	0	0	0	0	0	184.3667
mobley_3682850	-4.1828	-4.2073	-4.0858	-4.3854	-4.1800	0.0300	-4.9100	0.6000	19.0570	-5.6136	-6.1200	0.5064	0.2377	True	10	0	6	1	0	0	0	0	0	0	154.1946
mobley_3686115	-3.8577	-3.6289	-3.7419	-2.2942	-1.7900	0.0400	-3.2800	0.2000	25.7106	-2.0141	-2.8822	0.8681	0.7201	True	14	0	6	2	0	0	0	0	0	0	196.2472
mobley_3690931	-3.0684	-2.2182	-2.7933	-3.1504	-2.7500	0.0300	-2.2800	0.6000	28.7858	-5.3229	-5.3170	0.0059	0.3210	False	14	0	7	2	0	0	0	0	0	0	211.4387
mobley_3709920	2.9320	3.1039	2.5367	2.2655	3.0000	0.0300	2.0600	0.6000	39.6735	0.8661	0.9769	0.1108	0.0663	False	18	0	9	0	0	0	0	0	0	0	243.9520
mobley_3715043	-2.9819	-3.4417	-2.8560	-2.8859	-3.0800	0.0300	-2.8200	0.6000	30.9526	-4.0882	-4.1368	0.0486	0.1252	False	12	0	12	0	0	0	0	0	0	0	225.2748
mobley_3727287	-8.1219	-5.4269	-7.0421	-6.4898	-6.9600	0.0300	-6.5000	0.2000	11.9181	-11.5112	-11.7929	0.2817	0.3140	True	4	0	6	2	0	0	0	0	0	0	132.8910
mobley_3738859	0.7050	-0.0120	0.0189	-0.0988	0.8200	0.0300	-0.1000	0.2000	27.0492	-1.0067	-1.1135	0.1068	0.0977	False	11	0	5	0	0	0	1	0	0	0	174.8304
mobley_3746675	-1.1851	0.5588	-0.8630	-0.5985	-0.6500	0.0300	-1.2400	0.6000	27.5386	-3.0727	-3.2664	0.1937	0.1620	False	10	0	9	0	0	0	0	0	0	0	190.6395
mobley_3761215	0.2115	-0.5145	-1.5772	-0.9325	0.5100	0.0200	-0.1900	0.6000	20.5023	-1.3557	-1.3690	0.0133	0.0834	False	3	0	2	0	0	3	0	0	0	0	134.5899
mobley_3762186	-0.8740	-1.0863	-2.0411	-0.9530	0.0400	0.0200	-1.3100	0.6000	12.3659	-2.4234	-2.3569	0.0665	0.1004	False	2	0	1	0	0	2	0	0	0	0	87.7273
mobley_3775790	-3.3154	-2.7068	-3.4444	-2.3927	-2.3700	0.0200	-2.8900	0.6000	15.5912	-4.4373	-4.1963	0.2410	0.1489	True	7	1	5	0	0	0	0	0	0	0	125.3747
mobley_3777264	-7.4297	-6.7537	-7.0906	-7.7331	-8.2000	0.0300	-8.8400	0.6000	16.1190	-9.5698	-9.8434	0.2736	0.4614	True	6	2	6	2	0	0	0	0	0	0	156.2560
mobley_3802803	-1.2705	0.0972	-0.8678	-1.8348	-1.6000	0.0200	-1.6600	0.1000	31.0716	-1.7949	-1.7588	0.0361	0.1579	False	13	1	6	3	0	0	0	0	0	0	214.6960
mobley_3843583	-7.3688	-8.3173	-7.4525	-7.4304	-7.7800	0.0300	-7.2800	0.6000	20.7228	-9.7907	-9.6785	0.1122	0.4374	True	9	1	10	0	0	0	0	0	0	0	186.4369
mobley_3867265	-4.7423	-2.6495	-4.3367	-3.6669	-3.5100	0.0200	-3.8000	0.6000	10.8193	-6.2504	-6.1763	0.0741	0.2436	False	6	0	3	1	0	0	0	0	0	0	103.1238
mobley_3968043	-4.2645	-3.6234	-4.0274	-4.0137	-3.8900	0.0200	-4.7000	0.6000	15.5765	-5.6874	-6.2257	0.5383	0.2308	True	8	0	5	1	0	0	0	0	0	0	131.6005
mobley_3968739	-5.8103	-4.1965	-4.9780	-4.6171	-4.9200	0.0300	-3.9200	0.6000	21.2847	-8.5305	-8.8874	0.3569	0.3611	True	8	0	8	2	0	0	0	0	0	0	179.7928
mobley_3969312	-6.2476	-4.2134	-5.5523	-4.7627	-5.0600	0.0300	-4.0200	0.6000	15.9256	-9.2304	-9.5552	0.3248	0.2819	True	6	0	7	1	0	0	0	0	0	0	147.0667
mobley_397645	-5.3812	-3.7257	-4.5937	-4.3792	-4.6000	0.0300	-3.6400	0.6000	25.8187	-7.9419	-8.0531	0.1112	0.3698	False	10	0	9	2	0	0	0	0	0	0	207.0787
mobley_3976574	-0.6528	-3.4207	-2.5521	-3.3176	-2.3100	0.0400	-4.1500	1.0000	46.1884	-3.0877	-3.0082	0.0795	0.1413	False	3	0	12	2	0	5	0	0	0	0	311.2403
mobley_3980099	-0.5203	-1.0837	-1.9731	-1.4898	-0.5100	0.0300	-1.2400	0.6000	26.5968	-1.8827	-1.8863	0.0036	0.0837	False	3	0	6	0	0	3	0	0	0	0	179.9669
mobley_3982371	-4.8974	-2.9484	-4.2722	-3.9014	-3.8300	0.0200	-3.1300	0.6000	11.7983	-7.0239	-6.9110	0.1129	0.3120	False	6	0	3	2	0	0	0	0	0	0	110.6466
mobley_3999471	-0.5543	-0.8012	-1.7759	-0.8868	0.1900	0.0200	-0.8400	0.6000	16.7162	-1.9867	-2.1457	0.1590	0.1005	False	4	0	2	0	0	2	0	0	0	0	114.5125
mobley_4013838	-2.6323	-1.6772	-2.5819	-3.1158	-2.6300	0.0300	-2.7400	0.6000	28.0456	-4.7532	-4.9413	0.1881	0.2328	False	14	0	7	1	0	0	0	0	0	0	203.6305
mobley_4035953	-5.1556	-4.5525	-4.7696	-4.9737	-5.0800	0.0300	-5.9000	0.2000	17.9795	-11.0549	-11.2280	0.1731	0.7660	True	8	0	7	1	0	0	0	0	0	0	153.4992
mobley_4039055	-17.8457	-18.8919	-18.0162	-17.1539	-17.3000	0.0300	-18.1700	0.5500	2.6428	-19.3299	-19.4305	0.1006	0.5471	True	3	2	4	2	0	0	1	0	0	0	135.9022
mobley_4043951	1.6722	3.1109	1.6468	2.1221	2.5300	0.0200	1.6800	0.6000	23.4285	0.2222	0.2082	0.0140	0.0640	False	10	0	5	0	0	0	0	0	0	0	144.3247
mobley_4043987	2.7054	2.1710	2.1825	2.1153	2.8900	0.0300	2.9300	0.6000	33.0237	1.3686	1.4009	0.0323	0.0271	False	16	0	7	0	0	0	0	0	0	0	201.2364
mobley_4059279	-7.0671	-10.6399	-8.3169	-8.3882	-7.8700	0.0300	-7.5800	0.6000	19.3360	-0.8058	-1.0807	0.2749	0.4885	True	14	2	6	0	0	0	0	0	0	0	175.2191
mobley_4149784	-2.7228	-3.2254	-2.8467	-3.2679	-3.3200	0.0400	-3.6700	0.1200	35.9084	-4.9551	-5.1405	0.1854	0.1768	False	6	0	12	2	0	2	0	0	0	0	256.5189
mobley_4177472	2.9655	1.1991	2.2283	1.8126	2.6700	0.0300	2.5600	0.6000	36.1230	1.3895	1.3837	0.0058	0.0219	False	18	0	8	0	0	0	0	0	0	0	220.1175
mobley_4188615	-8.4906	-7.7831	-8.3096	-7.9756	-8.1100	0.0300	-9.2900	0.6000	23.2492	-10.7958	-10.9981	0.2023	0.4170	True	11	1	9	1	0	0	0	0	0	0	210.6974
mobley_4193752	-3.7700	-1.2841	-2.9509	-2.9916	-3.4600	0.0300	-4.1200	0.6000	18.8245	-4.8356	-5.1639	0.3283	0.2213	True	5	1	6	2	0	0	0	0	0	0	149.9009
mobley_4218209	-7.4543	-8.3679	-7.5191	-6.9219	-7.0200	0.0300	-7.4800	0.6000	16.9419	-9.8358	-10.0096	0.1738	0.4397	True	9	1	7	1	0	0	0	0	0	0	161.8735
mobley_4219614	0.1105	-1.2961	-1.9520	-1.6402	-0.3000	0.0300	-1.3400	0.6000	29.8809	-1.1984	-1.1663	0.0321	0.0723	False	2	0	6	0	0	4	0	0	0	0	197.6129
mobley_4252724	-0.4935	-0.3489	-0.5686	-0.4937	-0.2600	0.0300	0.1600	0.6000	33.1052	-2.0046	-1.9922	0.0124	0.1093	False	14	0	10	0	0	0	0	0	0	0	223.0348
mobley_4287564	-4.1514	-2.8183	-4.1030	-3.4053	-3.5000	0.0300	-4.6300	0.6000	17.1403	-6.0432	-6.0181	0.0251	0.2612	False	7	1	6	0	0	0	0	0	0	0	141.2434
mobley_4291494	-4.4469	-3.5804	-4.9099	-4.0554	-3.8700	0.0300	-4.3900	0.6000	15.8137	-6.8850	-6.9796	0.0946	0.2446	False	4	1	5	0	0	1	0	0	0	0	134.3821
mobley_430089	-0.0295	1.9400	0.1444	0.2575	0.4700	0.0200	0.0100	0.6000	19.8609	-0.7149	-0.6962	0.0187	0.0913	False	8	0	5	0	0	0	0	0	0	0	131.9209
mobley_4305650	-3.3629	-0.8512	-3.2551	-2.5430	-2.4900	0.0200	-3.8400	0.6000	11.7073	-5.0259	-4.8941	0.1318	0.0957	False	5	1	3	0	0	0	0	0	0	0	99.8930
mobley_4338603	-15.5784	-16.2240	-15.9528	-15.0564	-15.1300	0.0300	-15.8300	1.2200	4.4401	-17.1172	-17.3153	0.1981	0.4985	True	3	2	4	2	0	1	0	0	0	0	132.7770
mobley_4364398	-1.7256	-1.0198	-1.7110	-1.0860	-0.6400	0.0200	-0.8900	0.6000	10.5219	-4.3055	-4.1181	0.1874	0.1179	False	3	0	1	0	0	0	0	1	0	0	81.0890
mobley_4371692	-16.6967	-18.4406	-16.0233	-9.9149	-10.9800	0.0500	-9.5300	0.2800	21.2757	-17.4873	-19.1793	1.6920	3.2854	True	9	1	14	3	0	0	0	0	0	0	251.9637
mobley_4375719	3.3580	2.4525	2.6825	2.2781	3.2200	0.0300	3.1300	0.6000	41.4358	1.7394	1.7652	0.0258	0.0408	False	20	0	9	0	0	0	0	0	0	0	252.8236
mobley_4395315	-4.5523	-4.7835	-4.7716	-5.3913	-5.1400	0.0300	-6.7900	0.6000	21.2433	-11.3494	-11.7076	0.3582	0.8654	True	7	0	7	1	0	1	0	0	0	0	171.1987
mobley_4434915	-0.3284	0.3479	-0.8773	0.1250	0.7600	0.0100	-0.5500	0.6000	10.3036	-1.4586	-1.3293	0.1293	0.0675	False	3	0	1	0	0	1	0	0	0	0	70.3876
mobley_4463913	-8.7427	-6.1046	-7.6043	-7.9908	-8.0100	0.0300	-4.9700	0.6000	21.0076	-11.6065	-12.1736	0.5671	0.5984	True	10	0	6	4	0	0	0	0	0	0	197.4225
mobley_4465023	-0.8215	-0.2115	-1.7999	0.2851	1.1600	0.0200	-1.1700	0.6000	14.9051	-2.2680	-2.2755	0.0075	0.0915	False	2	0	2	0	0	2	0	0	0	0	104.2525
mobley_4479135	-3.0449	-1.1062	-2.4409	-2.0341	-2.4700	0.0400	-2.7800	0.1000	36.5875	-5.4449	-5.3881	0.0568	0.2023	False	12	0	14	0	0	0	0	0	0	0	263.1455
mobley_4483973	-1.0381	0.9129	-0.3633	0.2370	-0.0400	0.0200	-0.8000	0.6000	18.9818	-2.7623	-2.7853	0.0230	0.1046	False	5	0	6	0	1	0	0	0	0	0	132.7787
mobley_4494568	-1.2306	-0.8997	-1.3736	-1.1826	-0.8900	0.0300	-1.3900	0.6000	24.6905	-2.7614	-2.8258	0.0644	0.1035	False	7	0	7	0	0	0	1	0	0	0	172.0111
mobley_4506634	-0.1659	-0.2634	-0.2208	-0.3074	0.2100	0.0200	-0.1100	0.6000	20.7608	-3.8961	-4.3276	0.4315	0.1999	True	1	0	2	0	3	1	1	0	0	0	138.8102
mobley_4553008	-0.6076	-0.4441	-1.4651	-0.8087	-0.1900	0.0300	-1.0100	0.6000	23.7394	-2.2996	-2.3144	0.0148	0.0991	False	4	0	6	0	0	2	0	0	0	0	161.5510
mobley_4561957	2.3374	1.8526	1.8742	1.7799	2.4700	0.0300	2.3400	0.6000	28.6383	1.1364	1.1504	0.0140	0.0188	False	14	0	6	0	0	0	0	0	0	0	174.5340
mobley_4584540	-3.8729	-2.7241	-3.8994	-3.4268	-3.4400	0.0300	-4.5900	0.6000	21.2976	-5.5631	-6.1439	0.5808	0.2907	True	9	1	7	0	0	0	0	0	0	0	167.0279
mobley_4587267	-22.4721	-27.1561	-21.9074	-18.1373	-18.1600	0.0900	-23.6200	0.3200	7.4062	-37.6619	-43.4597	5.7978	4.0158	True	14	0	6	6	0	0	0	0	0	0	198.3261
mobley_4603202	-5.0798	-6.4680	-6.3182	-3.3962	-2.2500	0.0400	-4.2300	0.2000	20.4705	-4.5386	-6.7197	2.1811	1.1540	True	8	0	4	1	0	2	0	0	0	0	169.5349
mobley_4609460	-9.2981	-8.3398	-8.3531	-9.2271	-9.5400	0.0400	-9.2000	0.3000	22.4742	-16.9735	-17.9946	1.0211	0.8305	True	10	0	9	3	0	0	0	0	0	0	210.9022
mobley_4613090	-9.0515	-8.6262	-9.2128	-7.6569	-8.0000	0.0300	-7.6300	0.1200	23.1911	-10.3862	-9.6266	0.7596	0.4275	True	10	2	10	0	0	0	0	0	0	0	214.0123
mobley_4620651	-4.3126	-2.4415	-3.6680	-3.6348	-3.6000	0.0300	-4.1000	0.6000	18.0318	-6.8652	-7.4918	0.6266	0.3570	True	8	0	5	2	0	0	0	0	0	0	148.2313
mobley_4630641	-5.6842	-5.6274	-5.4899	-3.4400	-3.1000	0.0300	-4.8400	0.6000	15.5852	-4.2541	-4.3062	0.0521	0.7885	True	10	0	4	2	0	0	0	0	0	0	141.0763
mobley_4639255	-11.7286	-11.8909	-11.4740	-7.4452	-7.2700	0.0300	-9.3000	0.6000	1.2002	-15.9987	-19.5676	3.5689	1.9163	True	6	0	2	2	0	0	0	0	0	0	85.5694
mobley_4678740	-1.0267	0.8107	1.0223	0.5958	-0.3400	0.0300	1.0700	0.2000	31.4590	-6.6166	-6.3819	0.2347	0.2530	True	4	0	8	0	6	0	0	0	0	0	215.6196
mobley_4683624	-4.8082	-4.7735	-4.6017	-5.2699	-5.2100	0.0300	-5.2100	0.6900	25.8889	-10.8621	-11.1504	0.2883	0.7551	True	12	0	9	1	0	0	0	0	0	0	203.7614
mobley_4687447	-8.7646	-9.3438	-8.7143	-4.3575	-3.9400	0.0300	-6.4000	0.6000	15.9450	-7.9161	-10.0857	2.1696	1.9919	True	12	0	5	2	0	0	0	0	0	0	163.9303
mobley_468867	1.2850	-4.9740	-3.0133	-3.5528	-0.9700	0.0400	-2.5500	0.1000	50.6476	-2.5616	-2.6363	0.0747	0.1594	False	5	0	10	0	0	7	0	0	0	0	328.0575
mobley_4690963	-5.8785	-6.1348	-5.8352	-3.9326	-3.4200	0.0400	-3.5400	0.6000	23.2185	-3.0716	-3.5817	0.5101	0.7419	True	14	0	6	2	0	0	0	0	0	0	193.0962
mobley_4694328	-2.8134	-2.5914	-2.9157	-3.1406	-2.5700	0.0300	-2.2900	0.6000	31.2016	-5.5540	-5.3669	0.1871	0.2620	False	16	0	8	1	0	0	0	0	0	0	225.8039
mobley_4699732	-1.1437	-2.0211	-2.5010	-1.4293	-0.2700	0.0300	-1.2700	0.6000	19.5652	-3.0516	-2.1447	0.9069	0.4778	True	6	0	3	0	0	2	0	0	0	0	137.3644
mobley_4715906	2.2576	-0.0927	1.5716	1.0319	1.6900	0.0300	1.5800	0.6000	32.4325	1.1837	1.1894	0.0057	0.0218	False	16	0	8	0	0	0	0	0	0	0	200.2933
mobley_4759887	0.2438	-0.9594	-0.2794	-0.7660	0.2300	0.0300	0.2700	0.6000	35.0449	-3.1054	-3.1401	0.0347	0.1422	False	15	0	7	0	0	0	0	1	0	0	231.0366
mobley_4762983	2.2519	3.0103	2.0353	2.1901	2.7600	0.0300	1.6600	0.6000	31.4533	0.5500	0.4949	0.0551	0.0639	False	14	0	7	0	0	0	0	0	0	0	193.8206
mobley_4780078	-4.8034	-4.5412	-4.5138	-4.9547	-4.9800	0.0300	-6.0100	0.6000	22.0542	-10.5809	-10.2867	0.2942	0.7634	True	10	0	8	1	0	0	0	0	0	0	178.2468
mobley_4792268	-8.9326	-8.2407	-8.5800	-9.2944	-9.0500	0.0300	-6.1600	0.6000	14.6432	-15.5683	-16.7977	1.2294	0.8691	True	10	0	5	2	0	0	0	0	0	0	156.3866
mobley_4845722	1.3604	-1.5561	-1.8792	-1.6534	0.3800	0.0400	-2.3300	1.1600	36.5906	0.7709	0.7726	0.0017	0.0029	False	0	0	6	0	0	6	0	0	0	0	233.9502
mobley_4850657	-7.9151	-7.2501	-7.5178	-6.3948	-6.2200	0.0200	-4.8700	0.6000	8.5001	-16.2462	-16.4757	0.2295	0.6866	True	3	0	1	2	0	1	0	0	0	1	108.7526
mobley_486214	-7.7480	-7.7594	-7.0145	-7.1929	-7.3900	0.0400	-6.9600	0.1000	21.4010	-13.3135	-14.3841	1.0706	1.1423	True	10	0	8	3	0	0	0	0	0	0	193.4576
mobley_4883284	-5.8654	-5.9260	-6.0089	-5.4499	-5.5400	0.0300	-5.4900	0.6000	14.0414	-8.3960	-8.6107	0.2147	0.4342	True	7	1	6	0	0	0	0	0	0	0	132.0248
mobley_4884177	-3.5397	-2.5095	-3.5810	-2.9447	-2.9600	0.0300	-4.5900	0.6000	21.5113	-5.6114	-5.5780	0.0334	0.2245	False	9	1	7	0	0	0	0	0	0	0	166.2372
mobley_4893032	-2.7086	-0.7330	-2.7735	-2.3659	-2.1500	0.0200	-3.5200	0.6000	19.9519	-4.5369	-4.7579	0.2210	0.1068	True	9	1	5	0	0	0	0	0	0	0	150.3451
mobley_4924862	-3.8608	-3.3196	-3.5778	-3.7312	-3.4100	0.0300	-2.1300	0.6000	23.6258	-6.9574	-6.7528	0.2046	0.3418	True	12	0	6	2	0	0	0	0	0	0	182.3978
mobley_49274	0.5837	1.8227	0.5566	0.2622	0.6400	0.0300	0.6000	0.6000	27.8709	-0.3888	-0.2894	0.0994	0.0932	False	12	0	7	0	0	0	0	0	0	0	181.0903
mobley_4934872	-5.8335	-5.1597	-5.1580	-5.2467	-5.2000	0.0400	-5.2300	0.6000	36.1867	-6.0560	-6.5811	0.5251	1.0653	True	16	0	11	3	0	0	0	0	0	0	279.0053
mobley_4936555	-10.1409	-11.2682	-9.7845	-7.1638	-7.6700	0.0400	-6.7800	0.1000	35.8980	-15.8646	-19.7319	3.8673	2.0378	True	15	1	15	2	0	0	0	0	0	0	305.5868
mobley_4964807	-8.1634	-4.9391	-7.0168	-5.0501	-5.3600	0.0300	-5.9900	0.1000	12.7223	-8.3715	-9.6012	1.2297	1.1960	True	5	1	3	4	0	0	0	0	0	0	138.5058
mobley_4983965	-0.4637	0.6095	-0.0714	0.1328	0.3000	0.0200	-1.4600	0.6000	22.3994	-1.5357	-1.7509	0.2152	0.1421	True	10	0	4	0	0	0	0	0	0	1	151.6947
mobley_5003962	-12.7771	-13.5789	-12.0576	-12.9319	-13.8900	0.0400	-11.5300	0.2900	24.7136	-17.7863	-18.0978	0.3115	0.5578	True	9	1	14	2	0	0	0	0	0	0	248.8903
mobley_5006685	-3.9032	-4.1430	-3.7847	-3.7298	-3.5900	0.0300	-4.0900	0.1700	30.5855	-6.7688	-6.6464	0.1224	0.2593	False	14	0	10	1	0	0	0	0	0	0	228.9632
mobley_5026370	-6.5054	-3.7276	-6.2628	-5.2758	-5.7600	0.0300	-6.0200	0.6000	14.1857	-9.4265	-9.0579	0.3686	0.2432	True	4	2	6	0	0	0	0	0	0	0	137.2367
mobley_5052949	0.3630	0.7245	0.5693	0.3119	0.6400	0.0300	-1.2800	0.6000	30.6407	-0.9741	-0.9213	0.0528	0.1655	False	14	0	6	0	0	0	0	0	0	1	200.9877
mobley_5056289	-2.0894	-2.4117	-2.1073	-2.2985	-1.9800	0.0200	-3.3000	0.6000	19.1850	-1.8615	-1.9319	0.0704	0.2103	False	10	0	5	1	0	0	0	0	0	0	141.1392
mobley_5063386	-8.3472	-6.0138	-7.3381	-5.1236	-5.6700	0.0600	-4.5800	0.6000	15.3986	-10.9500	-15.5696	4.6196	2.1314	True	5	1	6	3	0	0	0	0	0	0	157.5051
mobley_5072416	-6.8264	-7.1307	-6.8110	-6.6752	-6.7700	0.0300	-6.1200	0.6000	18.1795	-9.4637	-9.1918	0.2719	0.5692	True	9	1	7	1	0	0	0	0	0	0	165.9183
mobley_5076071	-5.0897	-5.6402	-4.0637	-6.6273	-7.5000	0.0400	-5.6600	1.9300	45.9263	-9.6133	-9.5627	0.0506	0.6909	True	13	4	11	4	3	0	0	0	0	0	338.8595
mobley_5079234	-2.4487	-3.4713	-2.7847	-3.5966	-2.9200	0.0300	-4.2100	0.6000	28.6485	-6.8371	-7.4781	0.6410	0.7557	True	16	0	7	1	0	0	0	0	0	0	206.4365
mobley_5094777	-1.7820	-1.7222	-1.6891	-1.7032	-1.7500	0.0300	-1.4600	0.6000	25.2687	-2.6064	-2.6023	0.0041	0.1095	False	10	0	9	0	0	0	0	0	0	0	179.5149
mobley_5110043	-2.9098	-2.6933	-2.6936	-2.6554	-2.8500	0.0300	-2.6300	0.6000	31.6952	-4.0197	-3.9657	0.0540	0.1257	False	12	0	12	0	0	0	0	0	0	0	229.7290
mobley_511661	0.5798	3.1488	0.8869	1.8301	1.9600	0.0200	0.5600	0.2000	17.0061	-1.0106	-0.9284	0.0822	0.1031	False	6	0	4	0	0	0	0	0	0	0	108.8952
mobley_5123639	-2.5988	-3.4983	-2.8710	-3.5075	-2.9100	0.0300	-3.7300	0.6000	24.5607	-6.3113	-7.0272	0.7159	0.7857	True	14	0	6	1	0	0	0	0	0	0	180.2526
mobley_5157661	1.9102	2.7008	1.7202	2.0158	2.5400	0.0200	2.3000	0.2000	21.3538	0.9297	0.9239	0.0058	0.0107	False	10	0	4	0	0	0	0	0	0	0	128.9451
mobley_5200358	-10.2938	-11.3281	-10.1122	-9.5642	-9.6800	0.0500	-9.8400	0.1000	26.0404	-14.1479	-13.5813	0.5666	0.7491	True	14	2	7	2	0	0	0	0	0	1	241.2200
mobley_5220185	-6.2935	-5.3930	-6.5621	-5.7308	-5.8100	0.0300	-5.4500	0.6000	17.3438	-9.6198	-10.1536	0.5338	0.3151	True	8	2	6	0	0	0	0	0	0	0	156.8182
mobley_525934	-1.5800	-0.3439	-1.0321	-0.2051	-0.2700	0.0200	-1.2000	0.2000	9.2790	-3.0955	-3.0905	0.0050	0.2038	False	4	0	1	0	0	0	0	0	0	1	71.8735
mobley_5263791	-2.8566	-2.9455	-2.6829	-2.7691	-2.9600	0.0300	-2.4000	0.6000	31.4480	-4.1409	-4.2157	0.0748	0.1294	False	12	0	12	0	0	0	0	0	0	0	227.7305
mobley_52782	-6.5241	-2.7429	-4.9740	-5.6805	-6.2300	0.0300	-5.7300	0.1000	16.0802	-6.4316	-6.2078	0.2238	0.6108	True	4	2	2	6	0	0	0	0	0	0	149.9521
mobley_5282042	-6.7555	-10.4105	-7.3250	-7.2239	-7.3500	0.0500	-7.4300	0.6000	52.1437	-4.9739	-5.2874	0.3135	0.4294	True	23	1	20	0	0	0	0	0	0	0	391.2976
mobley_5286200	-0.8450	-2.0368	-2.2887	-1.6356	-0.4000	0.0300	-2.3200	0.6000	23.6074	-2.6480	-2.5363	0.1117	0.2530	False	8	0	4	0	0	2	0	0	0	0	162.2628
mobley_5310099	1.9577	3.0248	1.8325	2.1413	2.6300	0.0300	1.5800	0.6000	27.4050	0.3883	0.3516	0.0367	0.0642	False	12	0	6	0	0	0	0	0	0	0	168.8641
mobley_5311804	-7.2129	-6.6712	-6.8383	-5.0220	-5.1300	0.0300	-6.6200	0.6000	15.8644	-10.2844	-10.6033	0.3189	1.4240	True	8	0	7	1	0	0	0	0	0	0	153.0986
mobley_5326154	-5.2815	-5.8928	-5.6060	-4.5090	-4.4300	0.0300	-3.4500	0.6000	22.2137	-4.9178	-5.2814	0.3636	0.3364	True	11	1	8	0	0	0	0	0	0	0	182.4545
mobley_5346580	-3.4997	-2.8678	-3.4430	-3.6340	-3.2300	0.0300	-3.1100	0.6000	22.7944	-5.1815	-5.1027	0.0788	0.2390	False	12	0	6	1	0	0	0	0	0	0	174.4845
mobley_5347550	-1.1768	-1.7793	-1.6575	-1.4157	-0.6900	0.0300	-1.1200	0.6000	22.8571	-4.1200	-3.5962	0.5238	0.5983	True	4	0	3	1	2	2	0	0	0	0	159.4638
mobley_5371840	-3.6337	-3.4968	-3.1850	-3.6521	-4.0500	0.0400	-3.1000	0.1000	32.1522	-5.6486	-5.6703	0.0217	0.1959	False	7	0	12	2	0	1	0	0	0	0	237.5739
mobley_5390332	-4.0715	-2.7965	-3.6377	-3.7860	-3.5500	0.0300	-2.8300	0.6000	20.0792	-6.1786	-5.8142	0.3644	0.3139	True	10	0	5	2	0	0	0	0	0	0	160.2268
mobley_5393242	-10.5216	-6.5939	-7.3175	-7.8325	-10.7500	0.0500	-6.4800	0.1300	49.7744	-12.1857	-13.1956	1.0099	1.0044	True	21	2	12	3	0	0	0	0	1	1	400.0290
mobley_5445548	-0.9413	-0.6217	-0.9414	-0.8205	-0.6700	0.0300	-0.3000	0.6000	28.7666	-2.1958	-2.4257	0.2299	0.1079	True	12	0	9	0	0	0	0	0	0	0	197.1746
mobley_5449201	2.1970	2.6665	1.9132	2.0639	2.6700	0.0200	2.3000	0.2000	25.3834	1.1239	1.1227	0.0012	0.0244	False	12	0	5	0	0	0	0	0	0	0	153.8298
mobley_5456566	3.6326	-1.9247	-1.7500	-2.3859	0.7600	0.0500	-2.9800	1.0000	64.9404	1.0840	1.0977	0.0137	0.0105	False	0	0	12	0	0	10	0	0	0	0	408.0718
mobley_5467162	-4.6514	-5.6618	-4.6324	-5.6804	-5.5400	0.0300	-5.9100	0.6000	29.0653	-10.6722	-11.3347	0.6625	0.7558	True	14	0	10	1	0	0	0	0	0	0	223.8468
mobley_5471704	-3.3987	-2.8791	-3.1693	-3.4724	-3.0700	0.0300	-2.2100	0.6000	28.1288	-5.7662	-5.5748	0.1914	0.3184	False	14	0	7	2	0	0	0	0	0	0	209.2625
mobley_547634	-3.0202	-3.2155	-2.8592	-2.7549	-2.9500	0.0300	-2.7800	0.6000	31.1769	-4.0697	-4.2504	0.1807	0.1268	False	12	0	12	0	0	0	0	0	0	0	227.0188
mobley_5494918	1.2927	4.9407	3.4870	3.1293	2.3100	0.0200	2.9300	0.6000	22.2513	-3.5810	-3.5886	0.0076	0.1808	False	0	0	3	0	6	0	0	0	0	0	138.9987
mobley_5499659	-7.1307	-6.6046	-7.4543	-6.2056	-6.2800	0.0200	-8.4100	0.6000	10.3815	-8.4421	-8.5849	0.1428	0.2620	False	6	2	4	0	0	0	0	0	0	0	116.1387
mobley_550662	-5.0729	-5.2875	-4.7238	-4.0366	-3.7000	0.0400	-4.4200	0.6000	21.2707	-4.4059	-4.9195	0.5136	0.6210	True	12	0	5	3	0	0	0	0	0	0	174.8109
mobley_5510474	-1.5383	-3.5809	-2.8568	-3.4328	-2.7700	0.0400	-3.8100	0.1400	42.5463	-3.6892	-3.9106	0.2214	0.1555	True	4	0	12	2	0	4	0	0	0	0	292.8338
mobley_5518547	-5.6226	-5.9827	-5.8557	-5.4815	-5.4900	0.0300	-5.5700	0.6000	18.0490	-7.8966	-7.9886	0.0920	0.4306	True	9	1	7	0	0	0	0	0	0	0	157.0559
mobley_5520946	-2.6767	-1.1740	-1.8297	-1.0458	-1.5000	0.0300	-2.5500	0.6000	19.1675	-4.4591	-4.2656	0.1935	0.2322	False	6	0	6	0	0	0	0	0	0	1	144.9075
mobley_5538249	-0.6921	-1.1179	-1.9204	-1.8302	-1.1500	0.0400	-2.1600	0.1000	41.3469	-3.5402	-3.5523	0.0121	0.1245	False	7	0	12	0	0	3	0	0	0	0	279.1965
mobley_5561855	0.5914	-0.8005	-1.7653	-1.8795	-0.4800	0.0400	-1.9600	0.1000	48.6434	-3.1119	-3.1891	0.0772	0.1034	False	5	0	12	0	0	5	0	0	0	0	319.2549
mobley_5571660	-5.0690	-6.1380	-5.4479	-5.6459	-5.5700	0.0300	-5.2100	0.6000	21.9609	-7.0128	-6.9854	0.0274	0.4032	True	11	1	8	0	0	0	0	0	0	0	179.3813
mobley_5600967	-10.1720	-10.3229	-9.9150	-9.4774	-9.6200	0.0400	-11.0100	0.6000	26.0539	-12.2942	-12.9224	0.6282	0.4833	True	13	1	10	2	0	0	0	0	0	0	240.5234
mobley_5616693	-2.6666	-5.0000	-3.0880	-4.0632	-3.5200	0.0300	-2.5300	0.2500	34.5382	-4.4691	-4.8977	0.4286	0.2425	True	18	0	10	1	0	0	0	0	0	0	247.0123
mobley_5627459	-3.8387	-2.2341	-3.5500	-3.2094	-2.9700	0.0200	-2.8600	0.6000	15.2993	-6.1138	-6.3145	0.2007	0.2670	True	8	0	4	1	0	0	0	0	0	0	126.9035
mobley_5631798	-5.5076	-5.6071	-5.8709	-4.2233	-4.0200	0.0100	-4.2900	0.6000	-0.4328	-9.3354	-9.7314	0.3960	0.6883	True	3	1	0	0	0	0	0	0	0	0	33.3645
mobley_5665561	-2.9517	-3.0738	-2.7826	-2.8087	-3.0000	0.0300	-2.4700	0.6000	31.3204	-4.0665	-3.8986	0.1679	0.1249	False	12	0	12	0	0	0	0	0	0	0	227.5132
mobley_5690766	1.3202	3.5925	1.4866	2.1983	2.4900	0.0200	1.0100	0.6000	25.5743	-0.4849	-0.3365	0.1484	0.1257	False	10	0	6	0	0	0	0	0	0	0	160.9320
mobley_5692472	-3.9349	-4.3060	-4.4241	-3.3527	-2.9900	0.0200	-4.2900	0.6000	8.9916	-3.8505	-3.8340	0.0165	0.3598	False	7	1	2	0	0	0	0	0	0	0	85.6419
mobley_5708811	-8.8640	-9.0083	-9.0044	-8.9731	-8.6600	0.0400	-9.8600	1.9300	24.7320	-15.9388	-18.2153	2.2765	1.9662	True	6	0	8	3	0	2	0	0	0	0	223.0404
mobley_5732611	-8.8298	-8.5308	-9.1825	-8.1364	-8.2100	0.0300	-10.2700	0.6000	8.4560	-10.2749	-10.7299	0.4550	0.3287	True	6	2	4	0	0	0	0	0	0	0	114.6378
mobley_5747188	-3.3181	-0.7735	-2.5424	-2.7452	-3.1300	0.0300	-3.5800	0.6000	23.4006	-4.9341	-4.9511	0.0170	0.2039	False	7	1	7	2	0	0	0	0	0	0	177.3143
mobley_5747981	-8.5739	-9.2539	-8.1247	-5.7742	-5.4400	0.0400	-5.7300	0.6000	22.6913	-6.8511	-4.8989	1.9522	1.1125	True	14	0	6	4	0	0	0	0	0	0	207.4993
mobley_5759258	-3.0305	-3.4064	-3.1816	-3.5629	-3.0500	0.0300	-4.5700	0.6000	20.5851	-7.1681	-8.2172	1.0491	0.7662	True	12	0	5	1	0	0	0	0	0	0	156.7022
mobley_5760563	-8.7695	-7.4100	-7.3592	-8.2035	-8.4100	0.0300	-5.1000	0.6000	11.4852	-17.7215	-17.6205	0.1010	0.9975	True	6	0	2	4	0	0	0	0	0	1	134.2863
mobley_5816127	-8.9592	-9.0550	-8.7420	-4.9475	-4.6900	0.0300	-6.6200	0.4000	8.1002	-9.0660	-13.1289	4.0629	1.9649	True	8	0	3	2	0	0	0	0	0	0	113.0541
mobley_5852491	1.7714	1.0453	1.4038	1.2881	1.7800	0.0200	1.5900	0.6000	25.4329	0.9487	0.9484	0.0003	0.0213	False	12	0	6	0	0	0	0	0	0	0	156.9917
mobley_5857	-5.1911	-4.3645	-4.9793	-4.5472	-4.9900	0.0300	-5.7200	0.6000	20.5907	-7.4743	-7.3825	0.0918	0.2592	False	7	1	9	0	0	0	0	0	0	0	171.0893
mobley_5880265	-8.5241	-9.4314	-8.5703	-4.3485	-3.8500	0.0400	-6.2500	0.6000	19.9255	-7.6949	-9.1888	1.4939	1.9897	True	14	0	6	2	0	0	0	0	0	0	188.7932
mobley_588781	0.0149	-0.3450	-0.2284	-0.4975	-0.1000	0.0400	-0.0400	0.6000	41.2373	-1.6647	-1.5751	0.0896	0.1087	False	18	0	12	0	0	0	0	0	0	0	273.7227
mobley_5890803	-2.9651	-1.7290	-2.5857	-2.7656	-2.4500	0.0300	-2.4400	0.6000	25.2080	-5.6020	-5.9731	0.3711	0.3231	True	12	0	6	2	0	0	0	0	0	0	186.9735
mobley_590519	-1.6275	0.1489	-0.5783	-0.7904	-0.9800	0.0300	-1.6400	0.6000	25.0199	-2.1632	-2.4680	0.3048	0.1781	True	10	0	4	0	0	0	0	0	0	2	176.8378
mobley_5917842	-4.9482	-5.1279	-4.4737	-4.4338	-4.5500	0.0400	-5.8000	0.1000	22.7462	-10.2086	-10.9895	0.7809	1.3608	True	10	0	8	2	0	0	0	0	0	0	183.8061
mobley_5935995	2.4176	1.8975	1.9494	1.8090	2.5000	0.0300	2.5100	0.6000	28.6839	1.1517	1.1302	0.0215	0.0159	False	14	0	6	0	0	0	0	0	0	0	174.3026
mobley_5948990	-7.2898	-6.1821	-6.9041	-7.2030	-7.6600	0.0300	-7.3700	0.6000	16.7000	-10.2196	-11.1972	0.9776	0.8487	True	6	2	6	2	0	0	0	0	0	0	159.1723
mobley_5952846	1.3283	0.9071	-0.7892	-0.2730	1.3300	0.0200	0.1000	0.6000	23.0073	0.6214	0.6158	0.0056	0.0029	False	0	0	2	0	0	4	0	0	0	0	143.8277
mobley_5973402	-3.0817	-3.7343	-3.2699	-3.7542	-3.2400	0.0300	-4.4200	0.6000	20.2590	-7.1612	-6.8477	0.3135	0.7540	True	12	0	5	1	0	0	0	0	0	0	154.8728
mobley_5977084	-3.9747	-2.7090	-3.9341	-3.1236	-3.2200	0.0300	-4.7700	0.6000	17.2486	-5.9659	-5.7878	0.1781	0.2251	False	7	1	6	0	0	0	0	0	0	0	140.7936
mobley_6006813	-1.5944	0.0515	-1.2926	-1.6008	-1.4500	0.0300	-3.0900	0.6000	21.6195	-2.1729	-2.1738	0.0009	0.1410	False	9	1	4	2	0	0	0	0	0	0	154.0326
mobley_6055410	-13.3444	-12.5374	-11.5612	-5.3837	-6.6100	0.0600	-9.4000	0.2000	26.8030	-23.3218	-22.6869	0.6349	2.2507	True	8	0	13	3	2	0	0	0	0	0	266.4708
mobley_6060301	-0.3545	-2.0123	-1.1966	-3.4600	-2.7700	0.0300	-3.9500	0.6000	27.5249	-4.8444	-4.3083	0.5361	0.5000	True	15	1	6	0	0	0	0	0	0	0	185.0640
mobley_6081058	-3.4562	-2.1889	-3.2876	-3.0787	-2.7100	0.0300	-3.4300	0.6000	29.2007	-6.3621	-6.3057	0.0564	0.2400	False	14	0	8	1	0	0	0	0	0	0	216.7836
mobley_6082662	-8.4063	-7.8489	-8.0830	-8.9557	-9.4200	0.0300	-9.8200	0.1000	15.0249	-10.6040	-11.4709	0.8669	0.5089	True	6	2	6	2	0	0	0	0	0	0	155.4755
mobley_6091882	1.0021	3.4219	1.2625	2.1668	2.3300	0.0100	1.2800	0.6000	11.5495	-0.3269	-0.3447	0.0178	0.0533	False	4	0	2	0	0	0	0	0	0	0	69.8055
mobley_6102880	-3.2917	-1.5581	-2.4999	-2.3247	-2.8100	0.0300	-2.8700	0.6900	31.6951	-5.8799	-6.1622	0.2823	0.2186	True	10	0	12	1	0	0	0	0	0	0	232.2649
mobley_6115639	-12.5328	-9.8903	-9.4011	-7.8045	-10.6400	0.0300	-8.7000	0.1000	12.1552	-15.2319	-17.6207	2.3888	1.3458	True	9	0	3	4	0	0	0	0	1	0	163.7699
mobley_6175884	-5.9901	-4.2914	-5.3879	-4.7938	-5.0100	0.0300	-4.2700	0.6000	19.9111	-8.8928	-9.2292	0.3364	0.2837	True	8	0	8	1	0	0	0	0	0	0	171.8595
mobley_6190089	-1.0229	-2.9927	-3.4757	-2.3227	-0.5300	0.0300	-2.3700	0.1000	21.5272	-3.5362	-4.2926	0.7564	0.4211	True	2	0	2	0	0	4	0	0	0	0	149.6186
mobley_6195751	-9.5295	-10.2379	-9.5693	-10.1885	-9.8500	0.0400	-8.6800	0.7600	28.8762	-17.5837	-17.4856	0.0981	1.1099	True	8	0	9	4	0	2	0	0	0	0	254.9788
mobley_6198745	-13.8736	-11.5234	-12.3812	-12.2437	-12.3300	0.0600	-8.8400	0.2000	28.0028	-18.3367	-18.4504	0.1137	0.9400	True	14	0	9	6	0	0	0	0	0	0	277.9106
mobley_6201330	-8.0588	-7.4232	-7.2005	-8.7131	-8.9500	0.0400	-9.3700	0.2200	27.4458	-16.6151	-17.0124	0.3973	0.8210	True	12	0	10	3	0	0	0	0	0	0	235.7352
mobley_6232400	-8.3755	-6.5156	-7.8935	-7.0454	-7.4200	0.0300	-7.1000	0.6000	12.3278	-12.7417	-12.9774	0.2357	0.4382	True	5	1	6	1	0	0	0	0	0	0	137.3061
mobley_6235784	0.3447	0.1830	-0.4678	0.0485	0.9300	0.0200	0.0000	0.6000	22.3325	-0.9898	-0.9615	0.0283	0.0835	False	9	0	4	0	0	1	0	0	0	0	145.8686
mobley_6239320	-21.7417	-22.7556	-21.7250	-21.2603	-21.7600	0.0300	-18.0600	0.2700	-5.4818	-23.7979	-23.9134	0.1155	0.5417	True	3	3	3	3	0	0	0	0	0	0	107.7046
mobley_6248915	0.1654	-2.1183	-0.8516	-3.4455	-2.5900	0.0300	-3.6500	0.6000	35.5460	-4.5148	-4.2882	0.2266	0.4961	True	19	1	8	0	0	0	0	0	0	0	234.9535
mobley_6250025	-0.0140	-0.8985	-0.4427	-0.8670	0.0400	0.0300	0.0800	0.6000	31.0231	-3.2607	-3.3174	0.0567	0.1398	False	13	0	6	0	0	0	0	1	0	0	206.0159
mobley_6257907	-5.1409	-5.9095	-5.8717	-5.4068	-5.1400	0.0300	-5.8200	0.6000	17.5524	-7.7912	-8.0358	0.2446	0.4178	True	6	1	6	0	0	1	0	0	0	0	150.5619
mobley_6266306	-4.8184	-5.0156	-5.2055	-4.1073	-3.8600	0.0200	-5.5600	0.6000	9.9469	-4.5793	-5.3773	0.7980	0.3607	True	7	1	3	0	0	0	0	0	0	0	97.8736
mobley_627267	0.3884	-0.2477	-0.2432	-0.0782	0.7600	0.0200	-0.0300	0.6000	22.7570	-1.2394	-1.1834	0.0560	0.1029	False	9	0	4	0	0	0	1	0	0	0	148.4001
mobley_628086	-5.1634	-4.4362	-4.1701	-3.3303	-3.5200	0.0300	-4.1600	0.6000	14.0884	-10.9964	-10.8111	0.1853	1.1939	True	5	0	3	1	3	0	0	0	0	0	127.6600
mobley_628951	-0.3881	-1.1794	-2.1652	-2.2728	-1.2300	0.0400	-2.2800	0.1200	44.7763	-4.1453	-4.0542	0.0911	0.1295	False	6	0	12	0	0	4	0	0	0	0	300.0043
mobley_6303022	-3.7466	-2.7252	-3.7894	-3.1751	-3.1900	0.0300	-4.7300	0.6000	21.2960	-5.8865	-6.5154	0.6289	0.2313	True	9	1	7	0	0	0	0	0	0	0	166.1804
mobley_6309289	-3.9227	-6.0220	-4.6632	-4.2821	-3.8700	0.0300	-5.1100	0.6000	17.0759	-2.5116	-3.2199	0.7083	0.3651	True	11	1	5	0	0	0	0	0	0	0	139.3057
mobley_632905	-7.7237	-6.9522	-7.0594	-6.3657	-6.5800	0.0300	-4.4000	0.6000	22.6054	-10.0710	-10.0917	0.0207	0.3678	False	10	0	9	2	0	0	0	0	0	0	201.2734
mobley_6334915	-12.3612	-12.9078	-10.9026	-11.7216	-13.4200	0.0400	-12.7400	1.9300	23.5885	-22.7030	-25.6206	2.9176	2.0786	True	8	0	4	4	0	3	0	0	1	0	238.6787
mobley_6338073	-7.5561	-10.8514	-8.9444	-9.4421	-9.2700	0.0400	-6.6800	0.4200	39.9810	-8.9386	-9.3784	0.4398	0.8319	True	19	5	10	0	0	0	0	0	0	1	315.6516
mobley_6353617	-8.2357	-6.6256	-7.8328	-7.5448	-7.8400	0.0300	-8.2600	0.6000	16.2783	-11.9692	-12.4606	0.4914	0.5167	True	7	1	7	1	0	0	0	0	0	0	162.6564
mobley_6358463	-2.2500	-1.6127	-0.4729	-0.6180	-1.4400	0.0300	1.0700	0.6000	29.2629	-6.8137	-7.2417	0.4280	0.2515	True	4	0	8	0	6	0	0	0	0	0	209.1401
mobley_6359135	1.0808	0.0881	-1.1965	-0.5318	1.1900	0.0200	0.0800	0.6000	20.5331	-0.5321	-0.4828	0.0493	0.0301	False	0	0	1	0	0	4	0	0	0	0	129.0265
mobley_6359156	-1.4431	-1.2923	-2.0965	-2.2234	-1.9000	0.0400	-2.4600	0.1000	37.6773	-4.2658	-3.9909	0.2749	0.1440	True	8	0	12	0	0	2	0	0	0	0	259.7731
mobley_63712	-3.2947	-5.5285	-4.1097	-3.9689	-3.4700	0.0300	-3.8800	0.6000	21.6395	-0.1248	0.4358	0.5606	0.3029	True	13	1	6	0	0	0	0	0	0	0	165.4551
mobley_637522	-5.0946	-4.9561	-4.6191	-4.5833	-5.1900	0.0400	-3.9500	0.6000	30.3888	-6.3700	-6.5064	0.1364	0.1480	False	10	0	14	0	0	0	0	0	0	0	235.5531
mobley_6416775	2.3155	0.7029	1.7260	1.4410	2.1000	0.0300	2.1300	0.6000	33.2266	1.2929	1.3146	0.0217	0.0290	False	16	0	8	0	0	0	0	0	0	0	205.1813
mobley_6430250	-0.8553	-0.1598	-0.8040	-0.6586	-0.5100	0.0300	-0.5300	0.6000	29.2251	-2.1963	-2.1320	0.0643	0.1106	False	12	0	9	0	0	0	0	0	0	0	199.6538
mobley_6456034	-2.4033	-1.7724	-2.2092	-3.0661	-2.5800	0.0300	-1.6900	0.6000	33.2968	-4.9389	-4.6776	0.2613	0.3137	True	16	0	8	2	0	0	0	0	0	0	237.0003
mobley_646007	-4.5522	-6.0750	-5.1670	-4.6108	-4.2800	0.0200	-5.4800	0.6000	12.9564	-2.9913	-2.9624	0.0289	0.3515	False	9	1	4	0	0	0	0	0	0	0	116.1087
mobley_6474572	0.0383	1.6177	-0.3095	0.6394	1.1600	0.0200	-0.5900	0.6000	13.2395	-1.3414	-1.2694	0.0720	0.0836	False	3	0	2	0	0	1	0	0	0	0	87.4763
mobley_6497672	-4.7007	-2.1199	-4.1517	-3.3820	-3.3400	0.0200	-4.2200	0.6000	13.0151	-7.1747	-7.1670	0.0077	0.2385	False	6	0	4	1	0	0	0	0	0	0	117.4572
mobley_6522117	-7.4797	-4.8067	-5.4420	-7.1205	-9.0300	0.0500	-7.0700	1.3700	51.9667	-13.2113	-19.0944	5.8831	1.7420	True	14	0	12	4	0	3	0	0	1	0	394.8149
mobley_6571751	1.1219	0.8131	0.8876	0.9645	1.3400	0.0300	0.6700	0.6000	26.8652	0.2052	0.1654	0.0398	0.0613	False	12	0	7	0	0	0	0	0	0	0	170.8326
mobley_6619554	-3.2946	-2.5193	-3.0296	-3.5112	-3.1100	0.0300	-2.4900	0.6000	28.4853	-5.4385	-5.7330	0.2945	0.3160	True	14	0	7	2	0	0	0	0	0	0	210.9448
mobley_6620221	-10.8230	-10.8370	-10.2844	-10.8836	-11.1300	0.0400	-9.6100	0.3000	32.5611	-12.1456	-12.1716	0.0260	0.8382	True	15	1	12	3	0	0	0	0	0	0	288.0466
mobley_6632459	-4.3149	-2.3594	-3.9275	-3.3069	-3.1500	0.0200	-3.4300	0.6000	11.1095	-6.4511	-6.3276	0.1235	0.2504	False	6	0	3	1	0	0	0	0	0	0	102.2130
mobley_664966	-2.5445	-2.8462	-2.4860	-2.4599	-1.8800	0.0200	-2.4900	0.6000	13.8538	-5.8432	-5.6495	0.1937	0.1460	False	2	0	1	0	0	0	0	2	0	0	108.7082
mobley_667278	1.0574	-2.4353	-2.5375	-2.8669	-0.8100	0.0400	-4.4000	0.1000	53.9481	-1.6276	-1.9955	0.3679	0.2270	True	3	0	12	0	0	7	0	0	0	0	351.6975
mobley_6688723	-6.3901	-7.4051	-6.7823	-6.4986	-5.9800	0.0400	-6.4400	0.3800	28.7500	-12.4049	-13.3742	0.9693	1.0868	True	8	0	8	3	0	2	0	0	0	0	233.2916
mobley_6714389	-2.0240	-2.1651	-2.4197	-3.8624	-3.5800	0.0200	-4.5500	0.6000	7.0579	-6.6240	-6.9341	0.3101	0.4988	True	5	1	1	0	0	0	0	0	0	0	60.1869
mobley_6727159	-8.9802	-7.2717	-8.0934	-6.4717	-6.6800	0.0300	-8.1800	0.1000	8.7238	-10.7321	-10.9301	0.1980	1.7404	True	5	1	2	4	0	0	0	0	0	0	117.3724
mobley_6733657	0.0006	-9.2972	-5.4249	-6.4920	-3.2300	0.0400	-3.4400	0.1000	52.4370	-2.8175	-2.9162	0.0987	0.1327	False	6	0	10	0	0	8	0	0	0	0	348.5168
mobley_6739648	-4.7100	-5.5168	-4.4983	-4.4183	-4.2700	0.0200	-5.0600	0.6000	13.2964	-4.1010	-4.0557	0.0453	0.2704	False	8	0	4	2	0	0	0	0	0	0	119.4054
mobley_6743808	-4.9749	-5.0282	-4.7262	-5.4447	-5.4700	0.0300	-6.5000	0.6000	21.5671	-11.0111	-12.5425	1.5314	0.8712	True	10	0	8	1	0	0	0	0	0	0	176.1528
mobley_676247	1.3104	4.0700	2.7170	2.9008	2.4900	0.0200	3.1200	0.6000	14.0271	-3.7006	-3.7786	0.0780	0.1202	False	0	0	1	0	4	0	0	0	0	0	84.1777
mobley_6794076	-8.5489	-7.0014	-8.1580	-7.2762	-7.5700	0.0300	-7.6200	0.6000	15.9063	-11.7172	-11.9266	0.2094	0.3561	True	7	1	7	1	0	0	0	0	0	0	162.2546
mobley_6804509	0.4393	-0.8661	-1.6060	-1.2958	0.0400	0.0300	-1.3400	0.6000	30.3054	-1.0449	-1.0190	0.0259	0.0540	False	2	0	6	0	0	4	0	0	0	0	198.2524
mobley_6812653	2.5031	2.5853	2.1161	2.1613	2.8500	0.0300	2.4800	0.6000	29.3675	1.2747	1.3003	0.0256	0.0307	False	14	0	6	0	0	0	0	0	0	0	178.2803
mobley_6843802	-4.8533	-4.0355	-3.6416	-2.5250	-3.0400	0.0400	-1.2900	0.6000	25.2825	-8.1535	-6.8980	1.2555	0.7861	True	7	0	8	1	3	0	0	0	0	0	199.9862
mobley_6854178	-4.4285	-2.8354	-3.9040	-3.7466	-3.5900	0.0300	-2.0200	0.6000	15.9791	-7.2921	-7.9646	0.6725	0.3392	True	8	0	4	2	0	0	0	0	0	0	135.3225
mobley_6861308	-10.9685	-11.9691	-11.2796	-11.7149	-11.8100	0.0400	-9.1300	1.9300	21.8700	-13.6823	-14.3156	0.6333	0.6546	True	12	2	9	1	0	0	0	0	0	0	217.9669
mobley_6896128	2.9816	1.8720	2.3302	2.1721	3.0300	0.0300	2.9700	0.6000	36.7936	1.5105	1.5466	0.0361	0.0319	False	18	0	8	0	0	0	0	0	0	0	224.4619
mobley_6911232	-1.6816	-0.8714	-1.5742	-1.0609	-0.7100	0.0200	-2.1000	0.6000	14.9932	-1.8403	-1.8889	0.0486	0.1941	False	8	0	3	1	0	0	0	0	0	0	110.5562
mobley_6917738	-3.2356	-4.1844	-3.5941	-5.3850	-5.0300	0.0300	-6.5500	0.6000	14.4432	-7.4736	-7.7285	0.2549	0.7612	True	9	1	3	1	0	0	0	0	0	0	117.2866
mobley_6929123	-5.1638	-4.3077	-5.1812	-4.2483	-3.8200	0.0200	-4.0000	0.6000	13.9369	-7.6261	-8.0632	0.4371	0.4209	True	5	0	3	2	0	1	0	0	0	0	126.6525
mobley_6935906	-3.1098	-2.8375	-2.9128	-3.3796	-2.9600	0.0400	-2.4900	0.8500	43.6964	-6.0060	-6.2928	0.2868	0.5008	True	20	0	12	2	0	0	0	0	0	0	310.8085
mobley_6973347	-4.6111	-2.7895	-4.0544	-3.9039	-3.7500	0.0300	-2.9400	0.6000	16.0216	-6.5142	-6.7801	0.2659	0.3212	True	8	0	4	2	0	0	0	0	0	0	136.8311
mobley_6978427	-3.6475	-4.7255	-3.5538	-4.6680	-4.3800	0.0300	-3.3000	0.6000	27.9525	-5.4969	-5.6143	0.1174	0.3215	False	14	0	8	2	0	0	0	0	0	0	209.7547
mobley_6981465	-4.0566	-2.4633	-3.5813	-3.6061	-3.3700	0.0300	-2.6400	0.6000	20.4119	-6.1118	-6.0666	0.0452	0.3263	False	10	0	5	2	0	0	0	0	0	0	162.3379
mobley_6988468	-3.7402	-2.6099	-3.7697	-3.2974	-3.3100	0.0300	-4.3300	0.6000	21.4125	-5.7288	-5.7500	0.0212	0.2618	False	9	1	7	0	0	0	0	0	0	0	166.9083
mobley_7009711	-5.2028	-4.8655	-4.9036	-5.4153	-5.4400	0.0300	-6.2700	0.6000	21.7300	-11.0712	-11.0185	0.0527	0.7417	True	10	0	8	1	0	0	0	0	0	0	178.7457
mobley_7010316	-3.6045	-5.3103	-3.8502	-4.5799	-4.1800	0.0300	-5.4600	0.6000	20.3521	-6.4030	-8.0454	1.6424	0.9778	True	12	0	6	1	0	0	0	0	0	0	158.9722
mobley_7015518	-2.0783	-1.1164	-1.9000	-1.1200	-0.8500	0.0200	-1.9100	0.6000	10.6853	-2.3492	-2.3097	0.0395	0.1579	False	6	0	2	1	0	0	0	0	0	0	84.5427
mobley_7017274	-5.1042	-5.1551	-4.6559	-4.6562	-5.2600	0.0300	-3.8800	0.6000	30.1953	-6.3462	-6.3216	0.0246	0.1525	False	10	0	14	0	0	0	0	0	0	0	234.3296
mobley_7039935	-6.6837	-6.4892	-6.1139	-6.6853	-7.1400	0.0300	-7.6700	0.6000	21.0378	-12.9790	-12.2061	0.7729	0.7865	True	8	0	10	1	0	0	0	0	0	0	183.9874
mobley_7047032	0.2976	0.2811	-0.4986	-0.0563	0.8300	0.0200	1.0900	0.6000	22.4345	-1.1706	-1.0497	0.1209	0.0832	False	9	0	4	0	0	1	0	0	0	0	146.8446
mobley_7066554	-5.2494	-4.9740	-5.3494	-5.5395	-5.3700	0.0300	-7.0300	0.6000	16.9887	-11.7382	-12.2313	0.4931	0.7358	True	5	0	6	1	0	1	0	0	0	0	147.5509
mobley_7099614	-0.1975	0.8743	-0.6656	0.3376	0.9400	0.0200	-0.5700	0.6000	16.5606	-1.7580	-1.5382	0.2198	0.1755	True	5	0	3	0	0	1	0	0	0	0	111.1089
mobley_7106722	2.4026	2.2365	1.9819	2.1209	2.8100	0.0300	2.5100	0.6000	29.0210	1.2070	1.2119	0.0049	0.0235	False	14	0	6	0	0	0	0	0	0	0	176.6432
mobley_7142697	-0.6393	-2.0178	-1.3970	-3.4376	-2.8300	0.0300	-4.0900	0.6000	23.4567	-5.0226	-5.2158	0.1932	0.4922	True	13	1	5	0	0	0	0	0	0	0	159.9168
mobley_7150646	-1.1795	-1.4043	-1.5282	-1.5451	-1.0900	0.0300	-2.3000	0.6000	24.3906	-2.7728	-2.8605	0.0877	0.1066	False	4	0	6	0	0	0	2	0	0	0	169.6881
mobley_7157427	1.3285	0.1733	0.2311	0.3433	1.4700	0.0300	0.2900	0.6000	34.5172	-0.3817	-0.2769	0.1048	0.1014	False	15	0	7	0	0	1	0	0	0	0	220.3339
mobley_7176248	-0.4812	1.0094	1.0857	-1.1640	-2.0200	0.0400	-3.2500	0.1000	57.7604	-4.8483	-5.0728	0.2245	0.2729	True	16	3	13	4	3	0	0	0	0	0	387.1466
mobley_7176290	-6.9280	-5.0933	-5.9358	-7.3195	-7.8900	0.0300	-9.6200	0.6000	16.2685	-13.8557	-15.3557	1.5000	1.0589	True	5	1	6	3	0	0	0	0	0	0	153.9316
mobley_718988	-0.0367	-1.9965	-0.9648	-3.3213	-2.5500	0.0300	-3.7900	0.6000	31.6035	-4.6818	-4.5976	0.0842	0.4962	True	17	1	7	0	0	0	0	0	0	0	210.0710
mobley_7200804	-3.5188	-2.1912	-2.6766	-2.9792	-3.3500	0.0400	-5.2900	0.6000	17.1493	-10.4659	-11.4500	0.9841	2.0267	True	5	0	6	1	1	0	0	0	0	0	137.1179
mobley_7203421	-8.4147	-9.0592	-8.7713	-8.5060	-8.1000	0.0300	-9.3100	0.6000	19.3742	-9.8964	-10.4022	0.5058	0.4896	True	13	1	6	1	0	0	0	0	0	0	184.4342
mobley_7227357	-2.5960	-2.8327	-2.7282	-3.3028	-2.7900	0.0300	-4.3500	0.6000	21.1574	-6.2579	-7.6785	1.4206	0.8232	True	12	0	5	1	0	0	0	0	0	0	157.6203
mobley_7239499	-4.0965	-3.9187	-3.6427	-4.0721	-4.4700	0.0400	-3.5200	0.1000	31.7304	-6.1253	-6.5766	0.4513	0.1991	True	7	0	12	2	0	1	0	0	0	0	237.8454
mobley_7261305	-10.4509	-11.4895	-11.2049	-6.6852	-6.5100	0.0200	-9.3000	0.6000	-3.5188	-13.2375	-14.2484	1.0109	0.7898	True	4	2	0	0	0	0	0	0	0	0	45.7239
mobley_7295828	-3.4697	-2.7081	-3.0664	-2.2155	-2.3200	0.0300	-2.4500	0.6000	19.8280	-4.7387	-4.6308	0.1079	0.1915	False	8	0	7	1	0	0	0	0	0	0	154.5586
mobley_7298388	-3.2532	-1.2083	-2.5473	-2.8965	-3.2800	0.0300	-3.4500	0.6000	22.9684	-4.3129	-4.4733	0.1604	0.2120	False	7	1	7	2	0	0	0	0	0	0	174.0088
mobley_7326706	-9.7531	-7.2533	-7.9543	-7.6032	-9.6200	0.0500	-5.0400	0.2100	44.7809	-13.5795	-15.8774	2.2979	1.2555	True	11	1	9	3	0	3	0	0	1	1	361.8114
mobley_7326982	-3.8307	-3.3444	-3.7662	-3.7811	-3.4300	0.0200	-4.7400	0.6000	12.5198	-7.3523	-7.4670	0.1147	0.7478	True	8	0	3	1	0	0	0	0	0	0	108.4121
mobley_7360181	-3.1473	-3.3153	-1.9187	-2.1773	-2.3200	0.0300	-0.8000	0.2000	25.9599	-5.5220	-6.4819	0.9599	0.5170	True	9	0	5	3	3	0	0	0	0	0	193.1631
mobley_7364468	-3.9128	-4.3307	-3.8927	-4.3425	-4.0900	0.0300	-5.1800	1.3700	28.7273	-6.0227	-6.3316	0.3089	0.2330	True	14	0	9	1	0	0	0	0	0	0	216.6893
mobley_7375018	-2.0000	-2.5304	-2.3565	-3.0204	-2.2000	0.0400	-2.1500	0.6000	43.4577	-4.5580	-4.8136	0.2556	0.2605	True	22	0	11	1	0	0	0	0	0	0	301.8810
mobley_7378987	-16.5299	-18.4788	-17.1716	-17.3304	-17.6200	0.0400	-12.6400	0.7400	15.9187	-19.6701	-19.8446	0.1745	0.5181	True	10	4	8	2	0	0	0	0	0	0	215.3495
mobley_7393673	-7.2602	-6.5374	-6.3579	-6.1539	-6.4600	0.0300	-5.3300	0.6000	24.2942	-9.9658	-9.9528	0.0130	0.3996	False	10	0	9	3	0	0	0	0	0	0	209.4319
mobley_7415647	-9.6070	-8.1016	-8.9217	-9.5158	-10.0400	0.0400	-11.9500	0.6000	25.8184	-12.0777	-11.8489	0.2288	0.4812	True	10	2	9	3	0	0	0	0	0	0	235.2263
mobley_7417968	-7.5530	-6.5875	-6.9779	-5.9811	-5.7500	0.0300	-5.3100	0.1000	21.6400	-8.0729	-9.0582	0.9853	0.6944	True	12	0	6	3	0	0	0	0	0	0	193.7349
mobley_7455579	-4.0949	-2.9768	-3.6837	-3.6980	-3.4600	0.0300	-2.2200	0.6000	19.9019	-7.1064	-7.6996	0.5932	0.3398	True	10	0	5	2	0	0	0	0	0	0	159.1970
mobley_7463408	-7.3569	-8.7572	-8.4530	-10.0104	-9.4100	0.0400	-7.7800	1.9300	29.2786	-11.6372	-12.1354	0.4982	0.7735	True	9	1	9	1	0	2	0	0	0	0	243.2386
mobley_7463799	-5.9132	-6.0047	-5.7225	-5.8257	-5.7700	0.0400	-6.9200	0.6000	24.6559	-10.1066	-10.1081	0.0015	0.7883	True	12	0	9	1	0	0	0	0	0	0	202.9175
mobley_7497999	-6.2070	-4.5402	-5.6087	-4.8629	-5.0800	0.0300	-4.5800	0.6000	19.6621	-8.5568	-8.6441	0.0873	0.2952	False	8	0	8	1	0	0	0	0	0	0	171.6466
mobley_7532833	-3.9237	-0.9429	-3.7044	-2.7619	-2.7900	0.0200	-3.8800	0.6000	7.5520	-5.6300	-5.7007	0.0707	0.1012	False	3	1	2	0	0	0	0	0	0	0	75.9856
mobley_7542832	-0.5803	-0.5557	-0.7303	-0.5958	0.0000	0.0300	-1.1600	0.6000	27.5014	-0.6871	-0.3477	0.3394	0.2479	True	14	0	6	1	0	0	0	0	0	0	186.3777
mobley_755351	-7.3489	-8.2573	-7.4134	-7.1030	-7.2000	0.0300	-7.2900	0.6000	17.0528	-9.9237	-9.3314	0.5923	0.4783	True	9	1	7	1	0	0	0	0	0	0	161.9085
mobley_7573149	-4.1684	-2.6336	-3.7007	-3.7259	-3.4900	0.0300	-2.7900	0.6000	20.2416	-6.1818	-6.3861	0.2043	0.3212	True	10	0	5	2	0	0	0	0	0	0	161.9496
mobley_7578802	-0.4185	-1.6208	-1.2995	-1.6428	-0.5300	0.0200	-2.1300	0.6000	17.7645	-0.9652	-1.0335	0.0683	0.0470	False	1	0	1	0	0	0	3	0	0	0	120.6045
mobley_7599023	-1.5831	-0.8926	-1.6320	-1.1583	-0.9500	0.0300	-1.4600	0.6000	20.6313	-3.1339	-3.2237	0.0898	0.1091	False	5	0	6	0	0	0	1	0	0	0	147.3680
mobley_7608435	-3.0768	-3.1578	-3.0323	-3.6109	-3.0400	0.0400	-2.0400	0.6000	35.9832	-5.4650	-5.9636	0.4986	0.3137	True	18	0	9	2	0	0	0	0	0	0	259.3223
mobley_7608462	-1.2537	-0.3193	-1.5125	-0.7301	-0.4700	0.0200	-1.1200	0.6000	20.3686	-2.7578	-2.7506	0.0072	0.1031	False	5	0	6	0	0	1	0	0	0	0	143.4325
mobley_7610437	-2.2746	-3.1863	-2.5467	-3.0143	-2.4200	0.0300	-3.8800	0.6000	24.8704	-5.9224	-6.0842	0.1618	0.7833	True	14	0	6	1	0	0	0	0	0	0	180.1617
mobley_766666	0.3094	0.4477	-1.2318	-0.4188	0.8200	0.0200	-0.4400	0.6000	19.0565	-0.7986	-0.7477	0.0509	0.0483	False	1	0	2	0	0	3	0	0	0	0	124.3353
mobley_7676709	-3.5241	-4.8870	-3.6807	-4.1658	-3.8300	0.0300	-4.5100	0.1000	32.2404	-5.5962	-5.7999	0.2037	0.2506	True	16	0	10	1	0	0	0	0	0	0	237.4584
mobley_7688753	-9.2932	-7.9366	-8.4345	-8.9787	-9.3700	0.0300	-9.5200	1.9000	13.4703	-18.1866	-19.7453	1.5587	0.9610	True	6	0	7	2	0	0	0	0	0	0	151.0227
mobley_7690440	-0.9718	1.3414	0.3238	0.3685	-0.0900	0.0200	-1.8300	0.6000	17.9760	-2.2235	-2.0759	0.1476	0.1599	False	6	0	2	0	0	0	0	0	0	2	125.6708
mobley_7708038	0.1218	0.0384	-0.3784	-0.1655	0.5800	0.0200	-0.5600	0.6000	18.9587	-1.3395	-1.4274	0.0879	0.0918	False	7	0	3	0	0	0	1	0	0	0	124.9306
mobley_7732703	0.8022	2.3733	1.5070	1.4780	1.5600	0.0200	1.7900	0.6000	15.8050	-3.1327	-2.9192	0.2135	0.1326	True	0	0	1	0	3	0	1	0	0	0	99.4067
mobley_7735340	-8.6749	-8.2031	-8.9573	-7.8182	-7.9700	0.0200	-9.6300	0.6000	4.7230	-10.5101	-10.7277	0.2176	0.3075	True	4	2	3	0	0	0	0	0	0	0	88.7934
mobley_7754849	-14.3725	-6.2331	-6.4403	-3.5724	-10.6400	0.0500	-6.1000	1.3700	55.0548	-16.5013	-17.4735	0.9722	1.6990	True	22	0	9	4	0	0	0	0	2	4	459.6694
mobley_7758918	-9.0525	-7.6916	-8.5083	-9.1680	-9.0900	0.0300	-6.4600	0.6000	7.0600	-16.1990	-18.0034	1.8044	0.8613	True	6	0	3	2	0	0	0	0	0	0	106.7489
mobley_7768165	-0.7452	-1.5729	-1.7896	-1.8288	-0.8000	0.0200	-1.9500	0.6000	16.7841	-3.3773	-3.7723	0.3950	0.4731	True	4	0	2	0	0	1	1	0	0	0	116.2518
mobley_7769613	0.1956	-0.1213	-0.4151	-0.4288	0.4400	0.0200	0.8400	0.6000	22.9020	-1.6351	-1.7779	0.1428	0.0773	False	9	0	4	0	0	0	1	0	0	0	150.6328
mobley_7774695	-6.1094	-6.4496	-6.3453	-5.7164	-5.7200	0.0300	-4.6900	0.6000	17.5880	-6.7808	-7.1817	0.4009	0.3226	True	9	1	7	0	0	0	0	0	0	0	157.2113
mobley_778352	1.4152	2.8402	1.3883	1.8624	2.2700	0.0200	1.3100	0.6000	23.1575	0.1582	0.1686	0.0104	0.0507	False	10	0	5	0	0	0	0	0	0	0	144.2339
mobley_7794077	-18.1232	-18.2860	-17.1352	-16.5179	-17.3500	0.0300	-15.4600	0.1600	5.6782	-21.8650	-21.0668	0.7982	0.6093	True	3	2	5	2	3	0	0	0	0	0	157.8878
mobley_7814642	-0.1615	-0.7164	-1.6115	-1.0978	-0.1200	0.0300	-1.1200	0.6000	26.9623	-1.7632	-1.6645	0.0987	0.0794	False	3	0	6	0	0	3	0	0	0	0	180.0140
mobley_7829570	-0.6752	0.4895	0.8395	-1.4448	-2.3000	0.0500	-3.5100	1.9300	57.2511	-5.3106	-5.3748	0.0642	0.2862	False	16	3	13	4	3	0	0	0	0	0	385.0522
mobley_7859387	-3.1815	-2.6761	-3.1937	-3.1864	-2.7000	0.0300	-2.6700	0.6000	27.0510	-5.7112	-5.5852	0.1260	0.2644	False	14	0	7	1	0	0	0	0	0	0	200.6628
mobley_7860938	-2.1106	-4.1816	-3.1292	-2.9342	-2.0800	0.0300	-3.2400	0.6000	33.5131	-0.6457	-1.1697	0.5240	0.4270	True	19	1	8	0	0	0	0	0	0	0	236.5250
mobley_7869158	-1.8012	0.1577	-1.2204	-1.9306	-1.8600	0.0300	-1.8200	0.1000	23.0018	-2.1207	-2.3432	0.2225	0.1679	True	9	1	4	3	0	0	0	0	0	0	164.5776
mobley_7893124	-0.6720	-1.0465	-0.8154	-1.0334	-0.8000	0.0300	-0.4400	0.6000	32.4082	-2.0406	-1.9049	0.1357	0.1093	False	14	0	10	0	0	0	0	0	0	0	219.5945
mobley_7912193	-7.7718	-7.4813	-7.0123	-8.6196	-8.7700	0.0400	-8.7200	0.2700	31.4577	-16.4949	-15.8121	0.6828	0.8175	True	14	0	11	3	0	0	0	0	0	0	260.4976
mobley_7913234	-3.7340	-4.7844	-3.8271	-4.4730	-3.8900	0.0400	-5.7300	0.1500	28.6105	-6.7780	-9.9181	3.1401	1.6445	True	16	0	7	2	0	0	0	0	0	0	214.7334
mobley_7943327	-3.8539	-2.3076	-3.3839	-3.4553	-3.2200	0.0300	-2.6800	0.6000	20.5668	-5.9451	-5.9104	0.0347	0.3183	False	10	0	5	2	0	0	0	0	0	0	162.0229
mobley_7977115	-2.1430	-2.7838	-2.3783	-3.1742	-2.5800	0.0300	-4.0600	0.6000	25.2701	-6.0874	-6.4015	0.3141	0.7425	True	14	0	6	1	0	0	0	0	0	0	181.9474
mobley_7983227	-2.7347	-3.3184	-2.9129	-3.5133	-3.0000	0.0300	-4.4200	0.6000	20.6733	-6.8710	-7.6192	0.7482	0.8086	True	12	0	5	1	0	0	0	0	0	0	155.3241
mobley_7988076	-10.4309	-9.1037	-9.5855	-9.6662	-10.0500	0.0300	-8.8300	0.6000	12.3133	-18.3389	-20.1902	1.8513	0.8154	True	6	0	7	2	0	0	0	0	0	0	150.8714
mobley_8006582	1.3963	1.0523	1.1311	1.2411	1.6500	0.0200	1.2000	0.6000	21.3740	0.8220	0.8236	0.0016	0.0174	False	10	0	5	0	0	0	0	0	0	0	132.5049
mobley_8011706	-7.5279	-6.8614	-7.5574	-7.0922	-6.9300	0.0200	-7.8100	0.6000	9.3773	-9.6748	-9.9663	0.2915	0.3609	True	7	1	3	1	0	0	0	0	0	0	112.0849
mobley_8048190	-10.1710	-9.4803	-10.1481	-8.9002	-8.8200	0.0200	-9.7100	0.6000	2.6965	-11.2024	-10.9542	0.2482	0.4753	True	5	1	2	1	0	0	0	0	0	0	85.2238
mobley_8052240	-11.0238	-11.9655	-10.3303	-11.2598	-12.2100	0.0400	-9.4400	0.7400	26.3361	-15.3958	-16.3286	0.9328	0.7408	True	9	1	14	2	0	0	0	0	0	0	248.0142
mobley_8057732	-4.6969	-4.3984	-4.7935	-5.1896	-5.0200	0.0300	-6.6200	0.6000	17.5640	-11.3526	-11.9729	0.6203	0.8223	True	5	0	6	1	0	1	0	0	0	0	147.7040
mobley_8117218	-2.5424	-10.6126	-6.3677	-7.3150	-5.1800	0.0400	-4.8200	0.1000	48.5910	-4.7280	-4.7550	0.0270	0.2726	False	8	0	12	1	0	6	0	0	0	0	339.7550
mobley_8118832	-4.5664	-3.3078	-4.2709	-3.4453	-3.2900	0.0200	-5.0300	0.6000	10.1604	-8.3267	-7.9953	0.3314	1.0596	True	6	0	3	1	0	0	0	0	0	0	97.6101
mobley_8124669	-8.0642	-10.4125	-8.8119	-7.3944	-6.8500	0.0500	-8.2100	0.2900	45.7360	-9.9826	-10.0794	0.0968	0.9645	True	20	1	14	2	0	1	0	0	0	0	357.3410
mobley_8127829	-1.1690	-0.1203	-1.0192	-0.6757	-0.6100	0.0300	-0.7900	0.6000	25.1996	-2.4302	-2.3382	0.0920	0.1049	False	10	0	8	0	0	0	0	0	0	0	174.9802
mobley_819018	-3.1370	-3.4465	-3.2770	-3.0448	-2.5200	0.0400	-4.4500	0.2400	36.0700	-7.2213	-8.3859	1.1646	1.0853	True	18	0	10	1	0	0	0	0	0	0	260.3564
mobley_8191186	-0.8389	0.0675	-0.5213	0.0345	0.2300	0.0200	0.0600	0.6000	16.7398	-4.2803	-4.2967	0.0164	0.2356	False	2	0	2	0	3	1	0	0	0	0	116.5373
mobley_8207196	-9.9407	-12.6127	-12.0658	-11.3743	-10.9100	0.0400	-10.2200	0.1000	26.1744	-11.6556	-11.4910	0.1646	0.7587	True	12	5	7	0	0	1	0	0	0	0	239.7768
mobley_820789	-9.6957	-8.7314	-9.2569	-9.5920	-9.4300	0.0300	-6.3500	0.6000	10.0886	-15.8072	-16.2848	0.4776	0.8678	True	8	0	4	2	0	0	0	0	0	0	131.1621
mobley_8208692	2.0351	-1.8969	-2.0850	-2.4030	-0.0400	0.0500	-4.6100	0.2500	57.9214	-0.7828	-0.8295	0.0467	0.0581	False	2	0	12	0	0	8	0	0	0	0	371.8095
mobley_8221999	-2.9752	-0.6980	-2.9492	-2.4246	-2.2900	0.0200	-3.6400	0.6000	15.9237	-4.7529	-4.7786	0.0257	0.1021	False	7	1	4	0	0	0	0	0	0	0	125.3434
mobley_8260524	-0.6510	1.9092	-0.2946	0.0209	0.0700	0.0200	-0.4800	0.6000	11.7035	-1.1728	-1.1501	0.0227	0.0712	False	4	0	3	0	0	0	0	0	0	0	81.8225
mobley_8311303	0.7332	-1.9563	-2.2575	-2.3996	-0.7000	0.0400	-4.3800	0.2200	50.9362	-2.1730	-2.1671	0.0059	0.0943	False	4	0	12	0	0	6	0	0	0	0	333.7386
mobley_8311321	-1.2495	-0.1971	-1.1549	-0.3558	-0.0700	0.0200	-0.5000	0.6000	11.5240	-4.8546	-5.1089	0.2543	0.2243	True	1	0	1	0	2	1	0	0	0	0	84.5901
mobley_8320545	-2.3496	-0.0397	-1.8546	-1.8250	-1.8400	0.0200	-3.7100	0.6000	13.3968	-2.6833	-2.4588	0.2245	0.1325	True	5	1	2	2	0	0	0	0	0	0	104.4087
mobley_8337722	-1.9491	-6.2626	-2.7479	-4.0871	-3.3500	0.0400	-3.2000	0.2800	35.6830	-5.5790	-4.0713	1.5077	0.6704	True	20	0	10	1	0	0	0	0	0	0	249.8816
mobley_8337977	-3.4690	-2.5242	-3.3705	-3.5239	-3.1200	0.0300	-3.0500	0.6000	23.1371	-5.3348	-5.4562	0.1214	0.2665	False	12	0	6	1	0	0	0	0	0	0	176.5584
mobley_8426916	-3.4394	-4.3073	-4.0953	-3.5172	-2.9900	0.0300	-4.0700	0.6000	17.1203	-2.0331	-2.1895	0.1564	0.3961	False	11	1	4	0	0	0	0	0	0	0	136.3805
mobley_8427539	-9.3426	-8.9465	-9.4090	-8.4715	-8.3100	0.0200	-9.4000	0.2000	7.2938	-10.5754	-10.7912	0.2158	0.4777	True	7	1	3	1	0	0	0	0	0	0	110.2932
mobley_8436428	2.8110	2.0980	2.2652	1.9850	2.7600	0.0300	2.8300	0.6000	32.9506	1.3102	1.3299	0.0197	0.0144	False	16	0	7	0	0	0	0	0	0	0	200.0508
mobley_8449031	-2.7170	-5.2594	-3.7029	-2.6493	-1.9600	0.0300	-3.2200	0.6000	24.3135	0.8020	0.5659	0.2361	0.3435	True	15	1	6	0	0	0	0	0	0	0	179.3894
mobley_8467917	2.1870	3.0225	1.9804	2.2101	2.7800	0.0300	1.6800	0.6000	31.4655	0.6878	0.6362	0.0516	0.0583	False	14	0	7	0	0	0	0	0	0	0	194.3326
mobley_8492526	-3.7281	-2.4408	-3.5329	-3.2511	-2.9300	0.0300	-3.0300	0.6000	19.1565	-6.0250	-6.4116	0.3866	0.2626	True	10	0	5	1	0	0	0	0	0	0	151.8168
mobley_8514745	-3.0603	-2.2453	-2.7889	-2.9582	-2.5600	0.0300	-2.5100	0.6000	28.7577	-5.7657	-5.7703	0.0046	0.3232	False	14	0	7	2	0	0	0	0	0	0	211.2012
mobley_8522124	0.8235	1.7223	0.6999	0.3700	0.8300	0.0300	0.7100	0.6000	31.8343	-0.2406	-0.1135	0.1271	0.0940	False	14	0	8	0	0	0	0	0	0	0	205.8429
mobley_8525830	-0.2775	-0.7706	-0.6009	-0.9234	-0.1100	0.0300	-0.1400	0.6000	27.0623	-3.4437	-3.3120	0.1317	0.1391	False	11	0	5	0	0	0	0	1	0	0	181.4389
mobley_852937	-5.0583	-3.7744	-4.2248	-4.5925	-4.9600	0.0300	-6.1900	0.6000	15.5694	-11.7294	-11.7579	0.0285	0.7304	True	5	0	6	1	1	0	0	0	0	0	136.8397
mobley_8558116	-5.5567	-7.7385	-6.0683	-6.0972	-5.7700	0.0300	-6.3200	0.6000	16.6377	-2.8510	-3.3512	0.5002	0.3592	True	11	1	5	1	0	0	0	0	0	0	147.2474
mobley_8573194	-4.0603	-2.4181	-3.7664	-3.2790	-3.0400	0.0200	-3.1800	0.6000	15.1150	-6.2472	-6.0669	0.1803	0.2564	False	8	0	4	1	0	0	0	0	0	0	127.1531
mobley_8578590	-9.1894	-7.9313	-8.4362	-8.1653	-8.2400	0.0200	-9.2800	0.5700	7.0223	-9.5443	-9.6458	0.1015	0.3987	False	6	0	2	1	0	0	0	0	0	1	107.4707
mobley_859464	-3.4119	-2.1966	-3.0373	-3.2179	-2.9000	0.0300	-2.3600	0.6000	24.7429	-5.8971	-6.6064	0.7093	0.3251	True	12	0	6	2	0	0	0	0	0	0	186.8460
mobley_8614858	2.7953	2.6023	2.3201	2.1474	2.9200	0.0300	2.6700	0.6000	33.4499	1.4308	1.4708	0.0400	0.0340	False	16	0	7	0	0	0	0	0	0	0	203.4752
mobley_8668219	2.6665	1.4748	2.0571	1.8463	2.6200	0.0300	2.5200	0.6000	32.3297	1.2800	1.3055	0.0255	0.0207	False	16	0	7	0	0	0	0	0	0	0	196.8856
mobley_8685905	-0.5344	0.2287	0.3155	0.2385	0.2300	0.0200	0.5000	0.6000	18.6501	-5.1032	-5.3689	0.2657	0.2436	True	1	0	2	0	4	0	1	0	0	0	127.2120
mobley_8691603	-5.1822	-4.5219	-4.7896	-5.2755	-5.3800	0.0300	-5.4900	0.6000	18.0111	-11.3747	-10.6147	0.7600	0.8729	True	8	0	7	1	0	0	0	0	0	0	153.8808
mobley_8705848	-2.3542	-3.6020	-3.1615	-2.6795	-1.9900	0.0300	-3.2200	0.6000	25.9560	-0.7788	-1.8483	1.0695	0.4189	True	15	1	6	0	0	0	0	0	0	0	187.8998
mobley_8713762	-3.3599	-4.2334	-3.4126	-5.0053	-4.5700	0.0400	-4.1300	1.3600	43.6390	-5.3435	-5.7987	0.4552	0.4150	True	21	1	10	1	0	0	0	0	0	1	312.1568
mobley_8723116	-5.2679	-6.0670	-6.0031	-5.5471	-5.2800	0.0300	-5.9000	0.6000	17.3952	-8.0073	-8.1083	0.1010	0.4245	True	6	1	6	0	0	1	0	0	0	0	150.3609
mobley_8739734	-3.6928	-2.2718	-3.4792	-3.4010	-3.0800	0.0300	-3.2400	0.6000	19.3247	-5.4245	-5.5074	0.0829	0.2438	False	10	0	5	1	0	0	0	0	0	0	152.7029
mobley_8746821	-3.8572	-3.2102	-3.9511	-3.3555	-3.3700	0.0300	-4.8200	0.6000	20.8127	-5.5864	-5.4165	0.1699	0.2512	False	9	1	7	0	0	0	0	0	0	0	163.7033
mobley_8754702	-4.6141	-3.0094	-4.0873	-3.8554	-3.7000	0.0200	-2.4800	0.6000	15.8041	-7.3874	-7.4900	0.1026	0.3446	False	8	0	4	2	0	0	0	0	0	0	135.3976
mobley_8764620	-6.2818	-3.5390	-6.0268	-5.0839	-5.5800	0.0300	-6.7500	0.6000	14.3624	-9.5062	-9.9010	0.3948	0.2439	True	4	2	6	0	0	0	0	0	0	0	136.9395
mobley_8765203	0.6889	2.6883	0.8670	1.6086	1.8200	0.0200	0.6800	0.6000	20.6091	-0.9354	-0.9162	0.0192	0.0931	False	8	0	5	0	0	0	0	0	0	0	132.1197
mobley_8772587	-0.5954	-0.7943	-0.8369	-0.9452	-0.2200	0.0300	-0.2500	0.6000	22.9681	-3.5644	-3.4849	0.0795	0.1403	False	9	0	4	0	0	0	0	1	0	0	156.3339
mobley_8785107	-1.7047	-2.1258	-1.7869	-2.1903	-1.7900	0.0300	-2.9200	0.6000	23.5347	-1.4598	-1.8269	0.3671	0.2401	True	12	0	6	1	0	0	0	0	0	0	167.4911
mobley_8789465	-3.1709	-2.4981	-2.3864	-2.9632	-3.2200	0.0400	-6.2000	0.6000	20.7859	-11.0813	-13.6782	2.5969	1.9895	True	5	0	6	1	0	0	0	1	0	0	158.9878
mobley_8789864	-8.1668	-7.1614	-7.7009	-5.8936	-5.8600	0.0300	-6.4000	0.6000	21.4360	-8.2738	-8.7097	0.4359	0.9362	True	11	1	6	3	0	0	0	0	0	0	196.4633
mobley_8798016	-8.4175	-6.5674	-7.9374	-6.9655	-7.3400	0.0300	-7.0000	0.6000	12.2767	-12.5434	-12.4590	0.0844	0.3480	False	5	1	6	1	0	0	0	0	0	0	137.2432
mobley_8809190	-0.5194	-0.1305	-0.5597	-0.4602	-0.2300	0.0300	-0.4000	0.6000	33.3189	-1.9974	-1.9139	0.0835	0.1085	False	14	0	10	0	0	0	0	0	0	0	224.6350
mobley_8809274	-1.4703	0.3671	-0.2687	-0.0255	-0.5700	0.0300	-0.2500	0.6000	24.2605	-4.5833	-4.6645	0.0812	0.1771	False	5	0	7	0	3	0	0	0	0	0	170.7310
mobley_8823527	0.2982	-1.7414	-2.1247	-2.2915	-0.9200	0.0400	-3.6100	0.1300	47.6864	-2.7153	-2.8909	0.1756	0.1072	False	5	0	12	0	0	5	0	0	0	0	314.9041
mobley_8827942	-2.3920	-3.5161	-3.0933	-3.4626	-3.1600	0.0400	-4.0500	0.1000	39.1113	-4.7244	-4.5452	0.1792	0.1622	False	5	0	12	2	0	3	0	0	0	0	275.6389
mobley_8861672	-3.8333	-2.7949	-3.8735	-3.2649	-3.2800	0.0300	-4.8600	0.6000	21.2260	-5.7332	-5.7133	0.0199	0.2586	False	9	1	7	0	0	0	0	0	0	0	166.2919
mobley_8882696	-2.5622	-2.7653	-2.5130	-2.4373	-2.2000	0.0200	-3.4700	0.6000	14.7680	-2.2455	-2.5452	0.2997	0.1857	True	8	0	4	1	0	0	0	0	0	0	114.9218
mobley_8883511	-5.6459	-4.1176	-5.0663	-4.3333	-4.5500	0.0300	-3.9300	0.1000	20.0857	-8.4213	-8.5693	0.1480	0.3113	False	8	0	8	1	0	0	0	0	0	0	170.7314
mobley_8885088	0.5841	1.1505	0.5685	1.0178	1.2300	0.0200	0.5600	0.6000	19.0737	-0.3468	-0.3815	0.0347	0.0606	False	8	0	5	0	0	0	0	0	0	0	122.6107
mobley_8899867	-4.2428	-5.2405	-4.3487	-4.6088	-4.2900	0.0300	-5.4900	0.6000	16.3575	-7.1455	-9.0480	1.9025	0.8394	True	10	0	5	1	0	0	0	0	0	0	136.6594
mobley_8916409	-13.2258	-7.8316	-8.1724	-7.7732	-11.1900	0.0600	-8.1500	0.2100	46.6372	-19.0253	-21.8415	2.8162	1.7512	True	19	0	10	6	0	0	0	0	1	2	397.0431
mobley_8966374	-6.8578	-5.7186	-7.0487	-6.0012	-6.1600	0.0300	-5.5100	0.6000	12.9569	-10.1263	-10.3320	0.2057	0.3149	True	6	2	5	0	0	0	0	0	0	0	131.3967
mobley_8983100	-0.4609	-0.0205	-0.7939	-0.1146	0.4600	0.0200	-0.8200	0.6000	10.7667	-1.5970	-1.6935	0.0965	0.0719	False	3	0	1	0	0	0	1	0	0	0	74.3506
mobley_900088	1.0338	2.7967	1.1316	1.5682	1.8600	0.0300	0.4000	0.6000	24.7791	-0.7328	-0.6236	0.1092	0.1088	False	10	0	6	0	0	0	0	0	0	0	157.5536
mobley_9007496	-10.8693	-10.4977	-10.2692	-9.8839	-10.4400	0.0400	-9.4500	0.1000	26.8289	-11.9982	-12.1350	0.1368	0.6627	True	11	1	12	2	0	0	0	0	0	0	250.2649
mobley_9015240	1.6225	-0.2131	0.6361	0.1757	1.3500	0.0300	0.5200	0.6000	39.0647	-0.5502	-0.3793	0.1709	0.1008	False	17	0	8	0	0	0	1	0	0	0	248.6157
mobley_9028462	-2.4181	0.1733	-0.8026	-0.8902	-1.3500	0.0200	-1.1000	0.6000	17.5396	-7.6525	-7.6928	0.0403	0.3093	False	3	0	3	2	3	0	0	0	0	0	132.3476
mobley_902954	-1.8776	0.0871	-1.2943	-2.0090	-1.9400	0.0300	-2.0900	0.1000	22.9296	-2.1130	-2.3728	0.2598	0.1597	True	9	1	4	3	0	0	0	0	0	0	164.6071
mobley_9029594	-0.5347	1.1186	-0.1543	0.7797	0.8800	0.0100	-0.2200	0.6000	8.4595	-1.8600	-1.8240	0.0360	0.0833	False	3	0	1	0	1	0	0	0	0	0	59.4778
mobley_9055303	1.2867	3.2016	1.4009	2.1723	2.4500	0.0100	2.0000	0.2000	9.6621	-0.0472	-0.0460	0.0012	0.0019	False	4	0	1	0	0	0	0	0	0	0	55.3452
mobley_9073553	-0.7092	0.6837	-0.1706	0.4441	0.4400	0.0200	-1.6100	0.6000	14.3424	-1.6520	-1.7158	0.0638	0.1035	False	6	0	2	0	0	0	0	0	0	1	99.7805
mobley_9100956	1.9654	0.5781	1.4579	1.1043	1.6800	0.0300	1.7000	0.6000	29.0336	1.0608	1.0408	0.0200	0.0306	False	14	0	7	0	0	0	0	0	0	0	179.6373
mobley_9112978	1.4862	2.6545	1.4248	1.9627	2.3700	0.0200	1.3100	0.6000	22.9724	0.1702	0.1224	0.0478	0.0565	False	10	0	5	0	0	0	0	0	0	0	142.5319
mobley_9114381	-7.9338	-4.8957	-7.2043	-6.1235	-6.3600	0.0300	-6.7200	0.6000	11.8858	-11.2198	-10.3183	0.9015	0.4951	True	5	1	4	2	0	0	0	0	0	0	131.4317
mobley_9121449	-0.3632	1.9640	-0.0902	0.1492	0.2800	0.0200	-0.1600	0.6000	15.8218	-0.8985	-0.7963	0.1022	0.0703	False	6	0	4	0	0	0	0	0	0	0	107.2860
mobley_9139060	2.3485	0.4423	1.7194	1.2599	1.9200	0.0300	2.1100	0.6000	32.9675	1.1617	1.1617	0.0000	0.0221	False	16	0	8	0	0	0	0	0	0	0	203.2401
mobley_9185328	-1.2056	-1.8364	-1.7670	-3.4940	-3.0500	0.0200	-4.3900	0.6000	15.5113	-5.4380	-6.1534	0.7154	0.4967	True	9	1	3	0	0	0	0	0	0	0	110.8964
mobley_9197172	2.5454	2.9699	2.2331	2.2478	2.9000	0.0300	1.9200	0.6000	35.4771	0.7036	0.6531	0.0505	0.0660	False	16	0	8	0	0	0	0	0	0	0	218.6189
mobley_9201263	-9.5099	-8.6826	-8.4329	-8.7001	-8.8200	0.0300	-4.8700	0.6000	8.9613	-15.6255	-16.7649	1.1394	1.0717	True	6	0	2	3	0	0	0	0	0	1	122.4021
mobley_9209581	-3.5393	-4.1774	-4.1183	-3.0884	-2.6400	0.0200	-3.2000	0.6000	13.1898	-1.3133	-1.3811	0.0678	0.2871	False	9	1	3	0	0	0	0	0	0	0	110.9000
mobley_9246215	0.9777	3.3649	1.2088	2.1491	2.3600	0.0200	0.9300	0.6000	21.2849	-0.7375	-0.8982	0.1607	0.1122	False	8	0	5	0	0	0	0	0	0	0	134.6938
mobley_9246351	-0.8663	-1.4696	-1.5533	-1.2464	-0.4100	0.0200	-1.9600	0.6000	13.6344	-1.8456	-1.8536	0.0080	0.0740	False	2	0	1	0	0	0	2	0	0	0	96.1247
mobley_9257453	-4.3241	-4.7846	-5.0134	-5.6649	-5.1400	0.0300	-7.2900	0.1000	20.6688	-11.3879	-12.0568	0.6689	0.9233	True	4	0	6	1	0	2	0	0	0	0	165.8719
mobley_9281946	-8.2564	-3.3763	-3.7907	-5.5755	-9.2100	0.0400	-6.7400	0.1000	42.0193	-11.0380	-11.0969	0.0589	0.7808	True	14	1	10	5	0	0	0	0	1	1	333.8058
mobley_929676	0.9563	-0.1351	0.1671	0.0766	1.0800	0.0300	0.1800	0.6000	31.0011	-0.8566	-0.8494	0.0072	0.0990	False	13	0	6	0	0	0	1	0	0	0	199.4292
mobley_9407874	-2.9892	-2.6175	-3.0695	-3.3285	-2.7600	0.0300	-2.8800	0.6000	31.1726	-5.1627	-5.5073	0.3446	0.2612	True	16	0	8	1	0	0	0	0	0	0	226.7855
mobley_9414831	-3.3245	-3.1133	-3.0627	-2.9382	-3.2100	0.0300	-2.4400	0.6000	27.2169	-4.5326	-4.7429	0.2103	0.1313	True	10	0	11	0	0	0	0	0	0	0	202.7113
mobley_9434451	-0.0542	-0.0622	-0.5494	-0.3008	0.4500	0.0200	-0.4800	0.6000	18.8625	-1.6047	-1.5299	0.0748	0.0764	False	7	0	3	0	0	0	1	0	0	0	125.4568
mobley_9460824	-7.0936	-2.7633	-2.6083	-3.0737	-6.4300	0.0500	-4.3700	0.1000	42.2210	-7.1937	-5.7406	1.4531	0.9402	True	17	0	7	2	0	0	0	0	1	3	327.3531
mobley_9478823	-1.3510	-0.7693	-1.2642	-0.9163	-0.8500	0.0300	-0.9000	0.6000	24.5526	-2.4737	-2.3803	0.0934	0.1003	False	10	0	8	0	0	0	0	0	0	0	171.8883
mobley_9507933	-3.6873	-2.6220	-3.7238	-3.1550	-3.1700	0.0300	-4.7200	0.6000	21.3987	-5.4949	-5.9521	0.4572	0.2470	True	9	1	7	0	0	0	0	0	0	0	166.4692
mobley_9510785	-0.2939	-1.7140	-2.1414	-2.3336	-1.3100	0.0400	-3.4800	1.0000	44.2305	-2.7454	-2.9294	0.1840	0.1205	False	6	0	12	0	0	4	0	0	0	0	295.7977
mobley_951560	-8.3021	-11.6164	-9.4510	-8.8416	-8.4800	0.0300	-7.4000	0.6000	10.2410	-6.2249	-7.3101	1.0852	0.5523	True	10	2	4	0	0	0	0	0	0	0	122.9496
mobley_9534740	-17.3261	-21.6094	-16.0223	-17.8088	-18.0900	0.0700	-25.4700	0.2200	10.3179	-34.2111	-41.6451	7.4340	3.8289	True	12	0	6	6	0	0	0	0	0	0	183.5463
mobley_9557440	-17.4946	-18.2345	-17.8819	-16.5312	-16.6100	0.0300	-17.7400	0.7800	2.4308	-19.0661	-19.6514	0.5853	0.5417	True	3	2	4	2	0	1	0	0	0	0	132.1582
mobley_9565165	-4.4101	-4.0667	-3.9812	-3.7716	-4.2700	0.0300	-3.3500	0.6000	29.6026	-5.6638	-5.8996	0.2358	0.1512	True	10	0	13	0	0	0	0	0	0	0	225.7809
mobley_9571888	-6.9802	-14.0228	-10.0312	-11.9221	-9.7900	0.0400	-4.2300	0.2600	43.8863	-9.7933	-9.4756	0.3177	0.5255	True	6	0	9	3	0	6	0	0	0	1	337.6480
mobley_9617923	-2.4222	-2.7492	-2.7007	-3.3078	-2.5700	0.0400	-2.3400	0.6000	39.1742	-4.7230	-4.8324	0.1094	0.2550	False	20	0	10	1	0	0	0	0	0	0	276.2048
mobley_9624458	-1.0413	-2.0432	-2.4121	-1.5765	-0.4200	0.0200	-1.8900	0.6000	19.5396	-2.4564	-2.3333	0.1231	0.2815	False	6	0	3	0	0	2	0	0	0	0	136.5247
mobley_9626434	-8.6071	-8.8183	-8.4535	-4.7474	-4.4100	0.0300	-6.6900	0.6000	12.4006	-8.3423	-11.4142	3.0719	1.9942	True	10	0	4	2	0	0	0	0	0	0	139.3208
mobley_9653690	-3.4944	-4.7725	-3.6399	-3.5934	-3.2600	0.0400	-4.4400	0.4300	32.3546	-6.4408	-6.0791	0.3617	1.3195	True	16	0	10	1	0	0	0	0	0	0	238.0195
mobley_967099	-2.0077	-0.0851	-1.6192	-1.8098	-1.7400	0.0200	-3.1300	0.6000	17.4193	-2.4877	-2.3239	0.1638	0.1243	False	7	1	3	2	0	0	0	0	0	0	128.8598
mobley_9671033	-1.8826	0.0679	-1.4884	-1.6983	-1.6300	0.0200	-3.3400	0.6000	17.5705	-2.3742	-2.1440	0.2302	0.1357	True	7	1	3	2	0	0	0	0	0	0	129.0392
mobley_9705941	-1.0318	0.8639	-0.2009	0.0360	-0.3000	0.0200	-1.3800	0.6000	19.5221	-2.1103	-2.1531	0.0428	0.0997	False	6	0	5	0	0	0	0	0	0	1	136.3376
mobley_9717937	-2.3953	-1.4611	-2.4489	-2.4752	-2.5100	0.0300	-2.6900	0.1000	34.0120	-4.9334	-4.8601	0.0733	0.1650	False	9	0	12	0	0	1	0	0	0	0	241.7191
mobley_9729792	-1.6206	-0.4889	-1.4093	-0.0815	-0.1000	0.0300	-0.9900	0.6000	20.7677	-2.6420	-2.6054	0.0366	0.1520	False	8	0	7	0	0	0	0	0	0	0	148.5177
mobley_9733743	-0.9824	-1.9316	-1.6357	-3.4859	-2.9600	0.0300	-4.2400	0.6000	19.4795	-5.2022	-5.3518	0.1496	0.4911	True	11	1	4	0	0	0	0	0	0	0	135.7703
mobley_9740891	-3.2856	-1.7629	-3.9921	-3.6286	-3.3200	0.0300	-4.7100	1.9300	24.4425	-5.2728	-5.2868	0.0140	0.0970	False	3	1	7	0	0	2	0	0	0	0	184.0359
mobley_9741965	-4.1645	-0.9642	-2.7636	-4.5658	-4.9400	0.0200	-4.2900	0.3900	25.9851	-4.8212	-4.9139	0.0927	0.6408	True	8	2	4	6	0	0	0	0	0	0	200.1186
mobley_9794857	-1.5162	-2.0554	-1.6911	-1.2029	-0.6900	0.0300	-2.2100	0.6000	21.9399	-1.4174	-1.6802	0.2628	0.2199	True	12	0	5	1	0	0	0	0	0	0	155.6320
mobley_9821936	1.1646	-3.2757	-2.4141	-3.1810	-1.1500	0.0400	-4.5300	1.0000	56.7717	-1.3528	-1.3000	0.0528	0.1112	False	0	0	12	2	0	8	0	0	0	0	369.8564
mobley_9838013	-3.0336	-3.3857	-3.1819	-3.4430	-2.9300	0.0300	-4.4300	0.6000	20.6062	-6.2316	-7.0229	0.7913	0.7188	True	12	0	5	1	0	0	0	0	0	0	156.8615
mobley_9883303	2.7624	2.0040	2.2109	2.0363	2.8100	0.0300	2.7100	0.6000	32.8563	1.3451	1.3383	0.0068	0.0290	False	16	0	7	0	0	0	0	0	0	0	199.7482
mobley_9897248	-2.9671	-2.9326	-3.0568	-3.1233	-2.6000	0.0400	-4.7800	0.2500	36.5785	-7.1207	-8.6576	1.5369	1.0421	True	18	0	10	1	0	0	0	0	0	0	262.6208
mobley_9913368	0.1669	0.9120	-0.7900	0.1431	1.0200	0.0200	-0.7800	0.6000	16.0259	-1.2435	-1.2563	0.0128	0.0504	False	2	0	2	0	0	2	0	0	0	0	105.1465
mobley_9942801	-0.8293	-0.1061	-0.7727	-0.7169	-0.5700	0.0300	-0.9500	0.6000	29.2765	-2.0347	-1.7907	0.2440	0.1025	True	12	0	9	0	0	0	0	0	0	0	199.8275
mobley_994483	-0.3169	-0.0469	-0.7232	-0.1696	0.4900	0.0200	-0.7400	0.6000	14.8070	-1.5762	-1.4814	0.0948	0.0738	False	5	0	2	0	0	0	1	0	0	0	100.2487
mobley_9974966	-0.1762	0.0461	-0.0001	-0.2011	0.1400	0.0300	-1.2100	0.6000	29.9791	-1.4688	-1.4070	0.0618	0.1709	False	14	0	6	0	0	0	0	0	0	1	200.1666
mobley_9979854	-5.1064	-4.3666	-4.1094	-3.2986	-3.4900	0.0300	-4.2000	0.2000	14.1555	-10.9732	-10.7332	0.2400	1.1764	True	5	0	3	1	3	0	0	0	0	0	127.7284
