# Supplementary material for: Identifying Systematic Force Field Errors Using a 3D-RISM Element Counting Correction
Source: Molecules. 2023 Jan 17;28(3):925. doi: 10.3390/molecules28030925 (PMC9921782; doi:10.3390/molecules28030925)
Supplement: Supplementary file 1 [file molecules-28-00925-s001.zip › supplementary/script_s1.py]

''' Python 3 script to fit 3D-RISM and explicit solvent hydration free
energies (HFEs) to experimental values in the FreeSolv database, using
partial molar volume (PMV) and element count corrections (ECC).


'''
import pandas as pd # version 1.4.4
import statsmodels.api as sm # version 0.13.2
import numpy as np # version 1.21

elements = ['H', 'N', 'C', 'O', 'F', 'Cl', 'Br', 'I', 'P', 'S']

def main():
    # Read in data from supplement
    df = pd.read_csv('spreadsheet_s1.csv').set_index("solute").sample(frac=1)
    # Add this column for when the correction is applied to the molecules.
    df['const'] = 1

    # Get solute names
    solutes = df.sort_index().reset_index().solute.to_list()

    # Create folds for leave-one-out cross validation
    # For each fold we store the name of the molecule that is left out of the fitting
    folds = [[sol] for sol in solutes]

    # Get fit coefficients for each training set
    pmvecc = pd.concat(
        [cross_validate(df, fold, 'SFE_RISM', elements + ['Partial Molar Volume', 'const'])
         for fold in folds]).sort_index()
    ecc = pd.concat(
        [cross_validate(df, fold, 'SFE_RISM', elements)
         for fold in folds]).sort_index()
    pmvc = pd.concat(
        [cross_validate(df, fold, 'SFE_RISM', ['Partial Molar Volume', 'const'])
         for fold in folds]).sort_index()
    exp_solv_ecc = pd.concat(
        [cross_validate(df, fold, 'SFE_ExplicitSolvent', elements )
         for fold in folds]).sort_index()

    pmvecc.index.names = ["solute"]
    ecc.index.names = ["solute"]
    pmvc.index.names = ["solute"]
    exp_solv_ecc.index.names = ["solute"]

    # Average over folds
    mean = pd.concat([pmvc.mean(), ecc.mean(), pmvecc.mean(), exp_solv_ecc.mean()], axis = 1).T
    mean.index = ['PMVC', 'ECC', 'PMVECC', 'Explicit Solvent ECC']

    # Save as Table 1
    mean.T.to_csv('Table1.csv')
    print("Table 1: Table1.csv")
    print("-------")
    print(mean.T)
    print()
    
    # Calculate corrections to RISM and explicit solvent HFE columns
    # For each molecule, we use the correction parameters from its fold (where it was not included in the fitting).
    # The properties of the molecule (number of each element, partial molar volume) are pulled from spreadsheet_s1.
    # The correction is the dot product of the parameters and the properties.
    pmvecc_correction = pd.Series([ 
        pmvecc.query("solute == @sol")
        .dot(df[elements + ['Partial Molar Volume','const']]
             .query("solute == @sol").rename_axis(None, axis=0).T).to_numpy()[0,0] 
        for sol in solutes], index=solutes)

    ecc_correction = pd.Series([ 
        ecc.query("solute == @sol")
        .dot(df[elements]
             .query("solute == @sol").rename_axis(None, axis=0).T).to_numpy()[0,0] 
        for sol in solutes], index=solutes)

    pmvc_correction = pd.Series([ 
        pmvc.query("solute == @sol")
        .dot(df[['Partial Molar Volume','const']]
             .query("solute == @sol").rename_axis(None, axis=0).T).to_numpy()[0,0] 
        for sol in solutes], index=solutes)

    exp_solv_ecc_correction = pd.Series([
        exp_solv_ecc.query("solute == @sol")
        .dot(df[elements]
             .query("solute == @sol").rename_axis(None, axis=0).T).to_numpy()[0,0] 
        for sol in solutes], index=solutes)

    # Add corrections to RISM and explicit solvent HFE columns
    df['pmvecc_corrected'] = df.SFE_RISM + pmvecc_correction
    df['ecc_corrected'] = df.SFE_RISM + ecc_correction
    df['pmvc_corrected'] = df.SFE_RISM + pmvc_correction
    df['exp_solv_ecc_corrected'] = df.SFE_ExplicitSolvent + exp_solv_ecc_correction

    # Save corrected HFE columns as CSV
    corrected = df[['pmvecc_corrected', 'ecc_corrected', 'pmvc_corrected', 'exp_solv_ecc_corrected']].sort_index()
    corrected.columns = ['HFE_RISM-PMV-EN', 'HFE_RISM-EN', 'HFE_RISM-PMVC', 'HFE_ExplicitSolvent-EN']
    corrected.to_csv('corrected_HFEs.csv')
    print("Corrected HFEs: corrected_HFEs.csv")
    print("--------------")
    print(corrected)

def cross_validate(df, fold, hfe_col, model_cols):
    '''Cross validation fit.

    Performs a fit to correct values in `hfe_col` columns to match
    values in `DG_solv` as closely as possible.  All solutes in `fold`
    are omitted.
    
    Args :
        df :
            dataframe of molecules.  Must contain all columns in
            hfe_col and model_cols and the target `DG_solv` column.
        fold :
            list of leave-out solutes.  These molecules are not
            included in the fit
        hfe_col :
            string name of column that contains the uncorrected HFE.
        model_cols :
            list of columns used in the fit.  E.g., element names,
            partial molar volume, const

    Returns :
        dataframe of fit coefficients for each column in model_cols

    '''
    df_fold = df.copy().query('solute not in @fold')

    result = sm.regression.linear_model.OLS(
        df_fold.DG_solv - df_fold[hfe_col],
        df_fold[model_cols]).fit().params
    coeffs = pd.DataFrame({fold[0] : result}, index = model_cols).T
    return coeffs

main()
